# Supplementary material for: Improving the efficiency of the Fukui trap as a capture tool for the invasive European green crab (Carcinus maenas) in Newfoundland, Canada
Source: PeerJ. 2019 Jan 29;7:e6308. doi: 10.7717/peerj.6308 (PMC6357871; doi:10.7717/peerj.6308)
Supplement: Supplemental Information 1 [file peerj-07-6308-s002.r]

###########################################################
###                                                     ###
###   Project: Modified Fukui trap experiment - PeerJ   ###
###   Code by: Jon Bergshoeff                           ###
###   Last Updated: December 13, 2018                   ###
###                                                     ###
###########################################################

# Section 1: Descriptive statistics, data exploration, & figure development (Line 190)
# Section 2: Study locaiton map (Line 1109)
# Section 3: Modified Fukui trap model development (Line 1185)

#####################
### LOAD PACKAGES ###
#####################

library(plyr)
library(dplyr)
library(lubridate)
library(lme4)
library(doBy)
library(nlme)
library(MASS)
library(car)
library(ggmap)
library(ggplot2)
library(RColorBrewer)
library(ggrepel)
library(gridExtra)
library(grid)
library(beanplot)
library(Rmisc)
library(Hmisc)
library(cowplot)
library(psych)

#########################
### SET DEFAULT PAR() ###
#########################

par()
def <- par()

#############################
### SET WORKING DIRECTORY ###
#############################

setwd("C:/Users/Jon/Dropbox/MSc/Green Crab Project/Thesis/Chapter 2/MS2 - Stats/R Code/Working Directory")

#############################
### BRING IN THE RAW DATA ###
#############################

modtraps <- read.csv("modtraps.csv") #modified trap experiment raw data
measurements <- read.csv("measurements.csv") #carapace measurements of captured green crabs

##########################
### WORK WITH THE DATA ###
##########################

############################################
# Make sure vairable types are all correct #
############################################

#DATES
class(modtraps$DATE_IN)
class(modtraps$DATE_OUT)

modtraps$DATE_IN <- as.Date(modtraps$DATE_IN, format = "%m/%d/%Y")
modtraps$DATE_OUT <- as.Date(modtraps$DATE_OUT, format = "%m/%d/%Y")

class(modtraps$DATE_IN)
class(modtraps$DATE_OUT)

#TIMES
class(modtraps$TIME_IN)

modtraps$TIME_IN <- hm(modtraps$TIME_IN)
modtraps$TIME_OUT <- hm(modtraps$TIME_OUT)

class(modtraps$TIME_IN)

#DATES WITH TIMES

modtraps$DATE_TIME_IN <- as.POSIXct(strptime(modtraps$DATE_TIME_IN, format = "%m/%d/%Y %H:%M"))
class(modtraps$DATE_TIME_IN)

modtraps$DATE_TIME_OUT <- as.POSIXct(strptime(modtraps$DATE_TIME_OUT, format = "%m/%d/%Y %H:%M"))
class(modtraps$DATE_TIME_OUT)

#FACTORS

class(modtraps$FLEET)
modtraps$FLEET <- as.factor(modtraps$FLEET)

class(modtraps$TYPE)
modtraps$TYPE <- as.factor(modtraps$TYPE)

class(modtraps$LOCAL)
class(modtraps$LOCAL_2)

##########################
### MAKE NEW VARIABLES ###
##########################

# Change TRAP_ID to ID (used later in code for linking measurment data)
modtraps <- plyr::rename(modtraps, c("TRAP_ID"="ID"))

# MAKE A VARIABLE DESCRIBING TRAP TYPE IN WORDS, NOT NUMBERS
modtraps$TYPE_NAME <- revalue(modtraps$TYPE, c("1"="Control", "2"="Sinker", "3"="Mesh", "4"="Assist", "5"="String"))

# RENAME BLOCKS TO BE 6 UNIQUE LOCATIONS
modtraps <- mutate(modtraps, BLOCK_UNIQUE = ifelse(LOCAL == "FX" & BLOCK == "A", "FoxA",
                                                                ifelse(LOCAL == "FX" & BLOCK == "B", "FoxB",
                                                                       ifelse(LOCAL == "FX" & BLOCK == "C", "FoxC",
                                                                              ifelse(LOCAL == "NH" & BLOCK == "A", "NorthA",
                                                                                     ifelse(LOCAL == "NH" & BLOCK == "B", "NorthB", "NorthC"))))))

class(modtraps$BLOCK_UNIQUE)
modtraps$BLOCK_UNIQUE <- as.factor(modtraps$BLOCK_UNIQUE)
levels(modtraps$BLOCK_UNIQUE)

# Add proper name variable 
modtraps <- mutate(modtraps, PROPER_NAME = LOCAL)
modtraps$PROPER_NAME <- revalue(modtraps$PROPER_NAME, c("FX" = "Fox Harbour", "NH" = "North Harbour"))

# Add a new variable that's the proportion of male/female for each trap
modtraps <- mutate(modtraps, PROP_M = ((GC_M/GC_TOTAL)*100))
modtraps <- mutate(modtraps, PROP_F = ((GC_F/GC_TOTAL)*100))

# Make study day into a factor
class(modtraps$STUDY_DAY)
modtraps$STUDY_DAY <- as.factor(modtraps$STUDY_DAY)
class(modtraps$STUDY_DAY)
levels(modtraps$STUDY_DAY)

# Add a bycatch total column
modtraps <- mutate(modtraps, BYCATCH_TOTAL = RC + FLOUNDER + TROUT + CUNNER + GUNNEL + COD + SCULP)

##################################
### Drop fleet 70 due to storm ### 
##################################

#Fleet 70 was set on an exposed beach that experienced significant wave action that day, washing part of the fleet up onto the beach

modtraps_revised <- filter(modtraps, FLEET != 70) #modtraps_revised is the data set without fleet 70
modtraps_revised <- droplevels(modtraps_revised) #Drop unused factor labels that showed up on plot despite no longer being in dataframe 
class(modtraps_revised$FLEET)
levels(modtraps_revised$FLEET)

hist(modtraps_revised$GC_TOTAL, breaks = 50)

####################################################
### Drop fleets that aren't close to 24 hr soaks ###
####################################################

modtraps_24 <- modtraps_revised[!(modtraps_revised$FLEET %in% c("73","74","75","94","95","96")), ] #modtraps_24 is all deployments close to 24 hrs
modtraps_24 <- droplevels(modtraps_24) #Drop unused factor labels 

# Dropped 7 fleets (i.e. replicates) from original dataset (73, 74, 75, 94, 95, 96), totalling 30 traps. 

# Want to drop as little data as possible, so move forward with modtraps_revised if at all possible, which only removed the single fleet that was damaged by the storm

#####################################
### Measurements - Carapace Width ###
#####################################

# Need to link ID in the measurements dataset with trap type in the modtraps dataset
measurements_type <- merge(measurements, modtraps, by = "ID")

# Filter out unused fleets

measurements_type_revised <- measurements_type[!(measurements_type$FLEET %in% c("70")), ]
measurements_type_revised <- droplevels(measurements_type_revised)

hist(measurements_type_revised$CW, breaks = 100)


# Subset for male and female

male <- filter(measurements_type_revised, SEX == "M") 
male <- droplevels(male) 

female <- filter(measurements_type_revised, SEX == "F") 
female <- droplevels(female) 

# How many hours was each trap type fished for?

fishing_hrs <- summaryBy(DURATION ~ TYPE_NAME, data = modtraps_revised, FUN = sum) # sinker trap fished for 2482.3 hrs

#####################
#####################
###               ### 
###   SECTION 1   ###
###               ###
#####################
#####################

#################################################################
### Descriptive statistics, misc. data exploration, & figures ###
#################################################################

#######################
### FUNCTION GUIDES ###
#######################

# summaryBy Function guide 
# Summarized_Data <- summaryBy(Summarize Column A + Column B + Column N... ~ According to all possible combinations of Column X + Y + N..., data = Base_Data, FUN = c(Function 1, Function 2...))

# Reshape Function Guide
# New_Data <- reshape(Old_Data, varry = c("the variable you want to stack, or to become levels", v.names = "the name of column containing the new/stacked column's observations",
# timevar = "the name of the stacked variable", times = "the contents of the stacked column (previous variable column headers"), direction = "wide or long")

##################################
### SET DEFAULT COLOUR PALETTE ###
##################################

palette()
def_col <- palette()

my_palette <- c(brewer.pal(9, "YlOrRd")[c(3,5,7)], brewer.pal(9, "YlGnBu")[c(4,7,9)])

palette(my_palette)
my_palette

##############################
### DESCRIPTIVE STATISTICS ###
##############################

# Make a standard error function
se <- function(x) sd(x)/sqrt(length(x))

# Dates deployed
DEP_DATES <- plyr::count(modtraps, c("DATE_IN", "PROPER_NAME"))

# Total number of traps and replicates deployed
DEP_N_ALL <- plyr::count(modtraps_revised, c("TYPE", "PROPER_NAME")) # n = 104 total for each type (78 at FX, 26 at NH)

# Total number of deployments (all trap types)
sum(DEP_N_ALL$freq)
# 520 (104 for each type)


#Total number of traps and replicates deployed at each site
DEP_SITE <- plyr::count(modtraps_revised, c("PROPER_NAME"))
DEP_SITE <- mutate(DEP_SITE, replicates = freq/5)

# Fox Harbour = 390 traps, 78 replicates
# North Harbour = 130 traps, 26 replicates

#Total number of traps after storm damaged replicate removed
DEP_N_LESS_STORM <- plyr::count(modtraps_revised, "TYPE") # n = 104

#Deployment range - all deployments
range(modtraps_revised$DURATION) #13.8 to 27.1 hours

describe(modtraps_revised$DURATION) 
mean(modtraps_revised$DURATION) #mean = 23.9
se(modtraps_revised$DURATION) # se = 0.103 
sd(modtraps_revised$DURATION) # SD = 2.36

# Mean catch, all trap types, all sites together (eliminating data lost due to storm)
mean(modtraps_revised$GC_TOTAL) # mean = 33.9
se(modtraps_revised$GC_TOTAL) # +/- 1.1
describe(modtraps_revised$GC_TOTAL) # 25.4

# Total green crab catch at both sites
sum(modtraps_revised$GC_TOTAL) # 17,615

# Mean catch, all trap types, at both sites (only eliminating data lost due to storm)
CATCH_BY_SITE <- summaryBy(GC_TOTAL ~ PROPER_NAME, data = modtraps_revised, FUN = c(mean, sd))

# Fox Harbour =	35.5, SD = 27.5
# North Harbour = 28.9, SD = 16.8

# min, max, and total catch at both sites
range(modtraps_revised$GC_TOTAL) # 0 min, 211 max

sum(modtraps_revised$GC_TOTAL) # 17615 green crab caught in total!

#make a subset data frame for both FX and NH
FX_modtraps_revised <- subset(modtraps_revised, modtraps_revised$LOCAL == "FX")
NH_modtraps_revised <- subset(modtraps_revised, modtraps_revised$LOCAL == "NH")

# min, max, and total catch at FX
range(FX_modtraps_revised$GC_TOTAL) # 0 min, 211 max captured at FX
sum(FX_modtraps_revised$GC_TOTAL) # 13,855 captured at FX

# min, max, and total catch at NH
range(NH_modtraps_revised$GC_TOTAL) # 1 min, 88 max
sum(NH_modtraps_revised$GC_TOTAL) #3760 captured at NH

13855+3760
# 17615 total GC captured

# Duration mean +/- SD at both sites
mean(modtraps_revised$DURATION)
sd(modtraps_revised$DURATION)

# 23.9 +/- 2.4

# Duration mean +/- SD at FX
mean(FX_modtraps_revised$DURATION)
sd(FX_modtraps_revised$DURATION)

# 24.1 +/- 2.2  

# Duration mean +/- SD at NH
mean(NH_modtraps_revised$DURATION)
sd(NH_modtraps_revised$DURATION)

# 23.2 +/- 2.8 

# Mean and S.E. for each trap type at both sites
CATCH_BY_TYPE <- summaryBy(GC_TOTAL ~ TYPE_NAME, data = modtraps_revised, FUN = c(mean, sd, sum, max, min))

sum(CATCH_BY_TYPE$GC_TOTAL.sum) # 17615

table(modtraps_revised$TYPE_NAME)
table(modtraps_revised$FLEET)

#############################
### Bycatch investigation ###
#############################
Bycatch <- summaryBy(RC + FLOUNDER + TROUT + CUNNER + GUNNEL + COD + SCULP ~ LOCAL, data = modtraps_revised, FUN = sum)
Bycatch <- t(Bycatch)
Bycatch

BYCATCH_TOTALS <- summaryBy(BYCATCH_TOTAL ~ TYPE_NAME, data = modtraps_revised, FUN = c(sum, mean))

BYCATCH_TYPE <- summaryBy(RC + FLOUNDER + TROUT + CUNNER + GUNNEL + COD + SCULP ~ TYPE_NAME, data = modtraps_revised, FUN =sum)

####################################
### CARAPACE WIDTH INVESTIGATION ###
####################################

# Overall mean carapace width (CW) and SD for male and female crabs, both sites.

CW_summary_all <- summaryBy(CW ~ SEX, data = measurements_type_revised, FUN = c(mean, sd, max, min))

print(CW_summary_all)

# Mean carapace width and SD for each trap type at both sites, male and female combined

CW_summary <- summaryBy(CW ~ TYPE_NAME, data = measurements_type_revised, FUN = c(mean, sd, max, min))

# Mean carapace width with SD for each trap type, at both sites, split by male and female

CW_summary_sex <- summaryBy(CW ~ TYPE_NAME + SEX, data = measurements_type_revised, FUN = c(mean, sd, max, min))

print(CW_summary_sex)


##############################################################################################################################
##############################################################################################################################

##############################
### MISC. DATA EXPLORATION ###
##############################

###################################################################################
### Are some traps set longer than others, and does it have an impact on catch? ###
###################################################################################

par(def)
# All trap types
plot(modtraps_revised$DURATION, modtraps_revised$GC_TOTAL, main = "Duration vs. Catch - All Types", col = modtraps_revised$LOCAL) #simple plot

# Try removing tide switch-over days v.1
plot(modtraps_24$DURATION, modtraps_24$GC_TOTAL, main = "Duration vs. Catch - All Types, Short Deployments Removed", col = modtraps_24$LOCAL) #simple plot

# ggplot of both together

CATCH_DUR_ALL <- ggplot(modtraps_revised, aes(x = DURATION, y = GC_TOTAL))+
  geom_point(aes(colour = PROPER_NAME),size = 3, show.legend = TRUE)+
  theme(
    axis.line=element_line(size = 1, color="black"), #Thickness and colour of axis lines
    text=element_text(size=24), #Axis label size
    panel.background = element_blank(), #White background
    axis.line.x = element_line(colour = "black"), #Line on x-axis
    axis.line.y = element_line(colour = "black"), #Line on y-axis
    axis.text.x = element_text(size=24, colour="black"), #x-axis tick label size
    axis.text.y = element_text(size=24, colour="black"), # y-axis tick label size
    legend.key = element_rect(size = 5, fill = "NA", colour = "white"))+
  labs(y = "Green crab / trap", x = "Duration (Hr)")+
  scale_colour_manual(values = c("darkolivegreen4", "dodgerblue2"), guide = guide_legend(title = NULL))
CATCH_DUR_ALL

CATCH_DUR <- ggplot(modtraps_24, aes(x = DURATION, y = GC_TOTAL))+
  geom_point(aes(colour = PROPER_NAME),size = 3, show.legend = TRUE)+
  theme(
    axis.line=element_line(size = 1, color="black"), #Thickness and colour of axis lines
    text=element_text(size=24), #Axis label size
    panel.background = element_blank(), #White background
    axis.line.x = element_line(colour = "black"), #Line on x-axis
    axis.line.y = element_line(colour = "black"), #Line on y-axis
    axis.text.x = element_text(size=24, colour="black"), #x-axis tick label size
    axis.text.y = element_text(size=24, colour="black"), # y-axis tick label size
    legend.key = element_rect(size = 5, fill = "NA", colour = "white"))+
  labs(y = "Green crab / trap", x = "Duration (Hr)")+
  scale_colour_manual(values = c("darkolivegreen4", "dodgerblue2"), guide = guide_legend(title = NULL))

CATCH_DUR

grid.arrange(CATCH_DUR_ALL, CATCH_DUR, ncol = 1, nrow = 2)

par(def)

# If no real relationship between time and catch = no problems!

#####################
### CPUE vs. date ###
#####################

# The "E" in CPUE can either be defined as 1 single deployment, or based on duration
# As seen in #1, there doesn't appear to be much of a trend with duration, so "E" can be a single deployment

par(def)

# All deployments vs. catch in base R
plot(modtraps_revised$DATE_IN, modtraps_revised$GC_TOTAL, main = "Date vs. Catch - All Types", col = modtraps_revised$LOCAL)

# 24 hour deployments - total catch
DATE_TOTAL_CATCH_PLOT <- ggplot(data = modtraps_24, aes(x = DATE_IN, y = GC_TOTAL))+
  geom_point(aes(colour = LOCAL)) + theme_bw()#points indicate average, smooth line added
DATE_TOTAL_CATCH_PLOT

# 24 hour deployments - mean catch
DATE_MEAN_CATCH_PLOT <- ggplot(data = modtraps_24, aes(x = DATE_IN, y = GC_TOTAL))+
  geom_point(stat = "summary", fun.y = "mean", aes(colour = PROPER_NAME))+ theme_bw()#points indicate average, smooth line added
DATE_MEAN_CATCH_PLOT

# 24 hour deployments - mean catch at each block

ggplot(modtraps_revised_summary, aes(x= DATE_IN, y= GC_TOTAL)) + 
  geom_point(aes(size = 1, colour = BLOCK_UNIQUE))

#########################################
### BOXPLOT - CPUE for each trap type ###
#########################################

# TYPE vs. CPUE at both sites - 24 hour version
TYPE_CATCH_BOX_24 <- ggplot(modtraps_24, aes(TYPE_NAME, GC_TOTAL))+
  geom_boxplot(aes(fill = TYPE_NAME), show.legend = FALSE) +
  theme(axis.line=element_line(size=0.7, color="black"),
        text=element_text(size=26),
        panel.background = element_blank(),
        panel.border = element_blank(),
        axis.line.x = element_line(colour = "black"),
        axis.line.y = element_line(colour = "black"),
        axis.text.x = element_text(size=24, colour="black"),
        axis.text.y = element_text(size=24, colour="black"),
        axis.text = element_text(size=24, colour="black"),
        legend.position = "none",
        axis.title.x = element_blank(), #make axis text big
        axis.title.y = element_text(size=rel(1.2)))+
  labs(y = "Green crab / trap")+
  scale_fill_manual(values = c("white","white","white","white","white"), guide = guide_legend(title = NULL))

TYPE_CATCH_BOX_24

######################################
### FIGURE 3 - CATCH VS. TRAP TYPE ###
######################################

### ggplot version 1 - LOG SCALE ###

# TYPE vs. CPUE at both sites - All durations version

png(filename = "Figure 3 - log.png", width = 3500, height = 2500, res = 300)

TYPE_CATCH_BOX_ALL <- ggplot(modtraps_revised, aes(TYPE_NAME, GC_TOTAL))+
  geom_boxplot(aes(fill = TYPE_NAME), show.legend = FALSE, outlier.shape = NA)+
  geom_point(alpha = 0.2, position = position_jitter(width = 0.2))+
  theme(text=element_text(size=26),
        panel.background = element_blank(),
        panel.border = element_rect(colour = "black", fill=NA, size = 1.0),
        axis.line.x = element_line(colour = "black"),
        axis.line.y = element_line(colour = "black"),
        axis.text.x = element_text(size=24, colour="black"),
        axis.text.y = element_text(size=24, colour="black"),
        axis.text = element_text(size=24, colour="black"),
        legend.position = "none",
        axis.title.x = element_text(margin = margin(t = 20, r = 0, b = 5, l = 0)), 
        axis.title.y = element_text(margin = margin(t = 0, r = 20, b = 0, l = 5)))+
  labs(y = "Number of green crabs per trap", x = "Trap type")+
  scale_y_continuous(trans = "log10")+
  annotation_logticks(sides = "l", short = unit(2,"mm"), mid = unit(4,"mm"), long = unit(6,"mm"))+
  scale_fill_manual(values = c("white","white","white","white","white"), guide = guide_legend(title = NULL))

TYPE_CATCH_BOX_ALL

dev.off()

palette(def_col)

### ggplot version 2 - LINEAR SCALE ###

# TYPE vs. CPUE at both sites - All durations version

png(filename = "Figure 3 - linear.png", width = 3500, height = 2500, res = 300)

TYPE_CATCH_BOX_ALL <- ggplot(modtraps_revised, aes(TYPE_NAME, GC_TOTAL))+
  geom_boxplot(aes(fill = TYPE_NAME), show.legend = FALSE, outlier.shape = NA)+
  geom_point(alpha = 0.2, position = position_jitter(width = 0.2))+
  theme(text=element_text(size=26),
        panel.background = element_blank(),
        panel.border = element_rect(colour = "black", fill=NA, size = 1.0),
        axis.line.x = element_line(colour = "black"),
        axis.line.y = element_line(colour = "black"),
        axis.text.x = element_text(size=24, colour="black"),
        axis.text.y = element_text(size=24, colour="black"),
        axis.text = element_text(size=24, colour="black"),
        legend.position = "none",
        axis.title.x = element_text(margin = margin(t = 20, r = 0, b = 5, l = 0)), 
        axis.title.y = element_text(margin = margin(t = 0, r = 20, b = 0, l = 5)))+
  labs(y = "Number of green crabs per trap", x = "Trap type")+
  scale_y_continuous(limits = c(0, 125), breaks=seq(0,125,25))+
  scale_fill_manual(values = c("white","white","white","white","white"), guide = guide_legend(title = NULL))

TYPE_CATCH_BOX_ALL

dev.off()

palette(def_col)
### Base R Version ###

par(def)

png(filename = "Figure 3 - Base R Version.png", width = 3500, height = 2500, res = 300)

par(oma = c(1,2,0,1))

plot(data = modtraps_revised, x = modtraps_revised$TYPE_NAME, y = modtraps_revised$GC_TOTAL,
     ylab = "Number of green crabs per trap",
     xlab = "Trap type",
     cex = 1.5,
     cex.lab = 1.5,
     cex.axis = 1.5)

dev.off()

#####################################################################################
### GROUPED BOXPLOT - CPUE at both sites for each trap type, with overall average ###
#####################################################################################

palette(def_col)

# MS2 CPUE PLOT

MS2_CPUE <- ggplot(modtraps_revised, aes(x = TYPE_NAME, y = GC_TOTAL, fill = PROPER_NAME))+
  geom_boxplot(show.legend = TRUE)+
  #stat_summary(fun.y="mean", geom="point", shape=21, size=10, fill = "black", aes(group = TYPE2))+
  theme(axis.line=element_line(size=0.7, color="black"),
        text=element_text(size=26),
        legend.text = element_text(size = 20),
        legend.position = c(0.87, 0.85),
        legend.key = element_rect(size = 5, fill = "NA", colour = "white"),
        legend.key.size = unit(4, 'lines'),
        panel.background = element_blank(),
        panel.border = element_blank(),
        axis.line.x = element_line(colour = "black"),
        axis.line.y = element_line(colour = "black"),
        axis.text.x = element_text(size=24, colour="black"),
        axis.text.y = element_text(size=24, colour="black"),
        axis.text = element_text(size=24, colour="black"),
        axis.title.x = element_blank(), #make axis text big
        axis.title.y = element_text(size=rel(1.2)))+
  labs(y = "Green crab / trap")+
  scale_fill_manual(values = c("darkolivegreen4", "dodgerblue2"))+
  guides(fill=guide_legend(title=NULL))

MS2_CPUE


#######################
### Block vs. Catch ###
####################### 

###################################
### FIGURE S1 - CATCH VS. BLOCK ###
###################################

par(def)

png(filename = "Figure S1.png", width = 3500, height = 2500, res = 300)

ALL_BLOCK <- ggplot(modtraps_revised, aes(BLOCK_UNIQUE, GC_TOTAL))+
  geom_boxplot() +
  theme(axis.line=element_line(size=0.7, color="black"),
        text=element_text(size=26),
        panel.background = element_blank(),
        panel.border = element_blank(),
        plot.margin=unit(c(0.5,0.5,0.5,0.5),"cm"),
        axis.line.x = element_line(colour = "black"),
        axis.line.y = element_line(colour = "black"),
        axis.text.x = element_text(size=24, colour="black"),
        axis.text.y = element_text(size=24, colour="black"),
        axis.text = element_text(size=24, colour="black"),
        legend.position = "none",
        axis.title.x = element_text(margin = margin(t = 20, r = 0, b = 5, l = 0)), 
        axis.title.y = element_text(margin = margin(t = 0, r = 20, b = 0, l = 5)))+
  labs(y = "Number of green crabs per trap")+
  labs(x = "Block")+
  scale_fill_manual(values = my_palette, guide = guide_legend(title = NULL))

ALL_BLOCK

dev.off()

# CPUE at Fox Harbour blocks
FX_ALL <- filter(modtraps_revised, LOCAL == "FX")
FX_ALL <- droplevels(FX_ALL)
plot(FX_ALL$BLOCK_UNIQUE, FX_ALL$GC_TOTAL, xlab = "Block", ylab = "Catch / Deployment", main = "Fox Harbour - Blocks - All Types")


# CPUE at North Harbour blocks
NH_ALL <- filter(modtraps_revised, LOCAL == "NH")
NH_ALL <- droplevels(NH_ALL)
plot(NH_ALL$BLOCK_UNIQUE, NH_ALL$GC_TOTAL, xlab = "Block", ylab = "Catch / Deployment", main = "North Harbour - Blocks - All Types")

# Plot of average catch at each unique block, grouped by trap type, colour gradient by greater location

CPUE_BLOCK <- ggplot(modtraps_revised, aes(x = TYPE_NAME, y = GC_TOTAL, fill = BLOCK_UNIQUE))+
  geom_boxplot(show.legend = TRUE)+
  #stat_summary(fun.y="mean", geom="point", shape=21, size=10, fill = "black", aes(group = TYPE2))+
  theme(axis.line=element_line(size=0.7, color="black"),
        text=element_text(size=26),
        legend.text = element_text(size = 20),
        legend.position = c(0.87, 0.7),
        legend.key = element_rect(size = 5, fill = "NA", colour = "white"),
        legend.key.size = unit(4, 'lines'),
        panel.background = element_blank(),
        panel.border = element_blank(),
        axis.line.x = element_line(colour = "black"),
        axis.line.y = element_line(colour = "black"),
        axis.text.x = element_text(size=24, colour="black"),
        axis.text.y = element_text(size=24, colour="black"),
        axis.text = element_text(size=24, colour="black"),
        axis.title.x = element_blank(), #make axis text big
        axis.title.y = element_text(size=rel(1.2)))+
  labs(y = "Green crab / trap")+
  scale_fill_manual(values = my_palette)+
  guides(fill=guide_legend(title=NULL))

CPUE_BLOCK

# Plot of CPUE vs. Date at each block to show mitagtion effects

modtraps_revised_summary <- summarySE(modtraps_revised, measurevar="GC_TOTAL", groupvars= c("BLOCK_UNIQUE","DATE_IN"))

block_names <- list(
  'FoxA'="Fox Harbour - Block A",
  'FoxB'="Fox Harbour - Block B",
  'FoxC'="Fox Harbour - Block C",
  'NorthA'="North Harbour - Block A",
  'NorthB'="North Harbour - Block B",
  'NorthC'="North Harbour - Block C"
)

block_labeller <- function(variable,value){
  return(block_names[value])
}


DATE_CATCH_BLOCK <- ggplot(modtraps_revised_summary, aes(x= DATE_IN, y= GC_TOTAL)) + 
  geom_errorbar(aes(ymin=GC_TOTAL-se, ymax=GC_TOTAL+se), width=.1) +
  geom_point(aes(),size = 2)+
  facet_wrap(~BLOCK_UNIQUE, labeller = block_labeller)+
  theme(
    strip.text = element_text(size = 16), #Facet label size
    axis.line=element_line(size=1, color="black"),
    text=element_text(size=20),
    axis.line.x = element_line(colour = "black"), #Line on x-axis
    axis.line.y = element_line(colour = "black"), #Line on y-axis
    axis.text.x = element_text(size=16, colour="black"),
    axis.text.y = element_text(size=16, colour="black"),
    axis.text = element_text(size=24, colour="black"),
    axis.title.x = element_text(size=rel(1.0)), #make axis text big
    axis.title.y = element_text(size=rel(1.0)))+
  labs(x = NULL, y = "Green crab / trap")+
  scale_y_continuous(breaks=seq(0, 140, by=20))+
  scale_fill_manual(values = c("darkorange3", "firebrick4"), guide = guide_legend(title = NULL))

DATE_CATCH_BLOCK

###################################################################################################################################

#####################################
### Measurements - Carapace Width ###
#####################################

# Need to link ID in the measurements dataset with trap type in the modtraps dataset
measurements_type <- merge(measurements, modtraps, by = "ID")

# Filter out unused fleets

measurements_type_revised <- measurements_type[!(measurements_type$FLEET %in% c("70")), ]
measurements_type_revised <- droplevels(measurements_type_revised)

#############################################################
### Beanplot of carapace width vs. trap type - both sites ###
#############################################################

beanplot(CW ~ TYPE_NAME, data = measurements_type_revised,
         col = "darkolivegreen4",
         main = "Trap Type vs. Carapace Width (mm)",
         overallline = "mean",
         what = c(1,1,1,0))

#########################################################################
### Bean plot of CW vs, trap type, with split beans based on location ###
#########################################################################

par(mfrow = c(1,1))

beanplot(CW ~ LOCAL + TYPE_NAME, data = measurements_type_revised,
         ylab = "Carapace Width (mm)",
         side = "both",
         main = "Trap Type vs. Carapace Width (mm)",
         overallline = "mean",
         what = c(1,1,1,0),
         col = list("darkolivegreen4", c("dodgerblue2", "black")))

legend(5.2, 85, border = "black", bty = "n", cex = 1.2, 
       fill = c("darkolivegreen4", "dodgerblue2"),
       legend = c("FX", "NH"))

#################################################################
### Boxplot of CW vs, trap type, with split based on location ###
#################################################################


MS2_CW <- ggplot(data = measurements_type_revised, aes(x = TYPE_NAME, y = CW, fill = PROPER_NAME))+
  geom_boxplot(show.legend = TRUE)+
  #stat_summary(fun.y="mean", geom="point", shape=21, size=10, fill = "black", aes(group = TYPE_NAME))+
  theme(axis.line=element_line(size=0.7, color="black"),
        text=element_text(size=24),
        legend.text = element_text(size = 20),
        #legend.position = c(0.87, 0.85),
        legend.key = element_rect(size = 5, fill = "NA", colour = "white"),
        legend.key.size = unit(4, 'lines'),
        panel.background = element_blank(),
        panel.border = element_blank(),
        axis.line.x = element_line(colour = "black"),
        axis.line.y = element_line(colour = "black"),
        axis.text.x = element_text(size=24, colour="black"),
        axis.text.y = element_text(size=24, colour="black"),
        axis.text = element_text(size=24, colour="black"),
        axis.title.x = element_blank(), #make axis text big
        axis.title.y = element_text(size=rel(1.2)))+
  labs(y = "Carapace width (mm)")+
  scale_fill_manual(values = c("darkolivegreen4", "dodgerblue2"))+
  scale_y_continuous(limits = c(20, 80))+
  guides(fill=guide_legend(title=NULL))

MS2_CW


################################
### FIGURE 4 - CW VS. TYPE   ###
################################

png(filename = "Figure 4.png", width = 5000, height = 2500, res = 300)

MS2_CW <- ggplot(data = measurements_type_revised, aes(x = TYPE_NAME, y = CW, fill = SEX))+
  geom_boxplot(show.legend = TRUE, outlier.shape = NA)+
  theme(axis.line=element_line(size=0.7, color="black"),
        text=element_text(size=24),
        legend.text = element_text(size = 20),
        legend.key = element_rect(size = 5, fill = "NA", colour = "white"),
        legend.key.size = unit(4, 'lines'),
        panel.background = element_blank(),
        panel.border = element_rect(colour = "black", fill=NA, size = 1.0),
        axis.line.x = element_line(colour = "black"),
        axis.line.y = element_line(colour = "black"),
        axis.text.x = element_text(size=24, colour="black"),
        axis.text.y = element_text(size=24, colour="black"),
        axis.text = element_text(size=24, colour="black"),
        axis.title.x = element_text(margin = margin(t = 20, r = 0, b = 5, l = 0)), 
        axis.title.y = element_text(margin = margin(t = 0, r = 20, b = 0, l = 5)))+
  labs(y = "Carapace width (mm)", x = "Trap type")+
  scale_fill_manual(values = c("darkolivegreen4", "dodgerblue2"), labels = c("Female", "Male"))+
  scale_y_continuous(limits = c(20, 80), breaks = c(20,30,40,50,60,70,80))+
  guides(fill=guide_legend(title=NULL))

MS2_CW <- (MS2_CW + 
  geom_point(aes(fill = SEX),colour = "black", shape = 21, show.legend = FALSE, alpha = 0.1, position = position_jitterdodge()))

MS2_CW

dev.off()

###################################################################################
### FIGURE 4 revision - New component for Figure 4, based on reviewer comment   ###
###################################################################################

# First reshape data in modtraps_revised

modtraps_reshape <-tidyr::gather(modtraps_revised, "SEX", "CATCH", 18:19) #column 18 = GC_M, 19 = GC_F 

########################################
### OPTIONS FOR PART "B" of Figure 4 ###
########################################

### OPTION 1 - Catch vs. Trap Type for M/F

png(filename = "Figure 4b o1.png", width = 5000, height = 2500, res = 300)

SEX_TYPE <- ggplot(data = modtraps_reshape, aes(x = TYPE_NAME, y = CATCH, fill = SEX))+
  geom_boxplot(show.legend = TRUE, outlier.shape = NA)+
  theme(axis.line=element_line(size=0.7, color="black"),
        text=element_text(size=24),
        legend.text = element_text(size = 20),
        legend.key = element_rect(size = 5, fill = "NA", colour = "white"),
        legend.key.size = unit(4, 'lines'),
        panel.background = element_blank(),
        panel.border = element_rect(colour = "black", fill=NA, size = 1.0),
        axis.line.x = element_line(colour = "black"),
        axis.line.y = element_line(colour = "black"),
        axis.text.x = element_text(size=24, colour="black"),
        axis.text.y = element_text(size=24, colour="black"),
        axis.text = element_text(size=24, colour="black"),
        axis.title.x = element_text(margin = margin(t = 20, r = 0, b = 5, l = 0)), 
        axis.title.y = element_text(margin = margin(t = 0, r = 20, b = 0, l = 5)))+
  labs(y = "Number of green crabs per trap", x = "Trap type")+
  scale_fill_manual(values = c("darkolivegreen4", "dodgerblue2"), labels = c("Female", "Male"))+
  scale_y_continuous(limits = c(0, 125))+
  guides(fill=guide_legend(title=NULL))

SEX_TYPE <- (SEX_TYPE +
  geom_point(aes(fill = SEX),colour = "black", shape = 21, show.legend = FALSE, alpha = 0.25, position = position_jitterdodge(jitter.width = 0.20)))

SEX_TYPE

dev.off()

### OPTION 2 - MEAN PROPORTION M/F vs. TRAP TYPE (AS BOXPLOT)

sex_prop_reshape <-tidyr::gather(modtraps_revised, "SEX", "PROP", 39:40) #column 39 = PROP_M, 40 = PROP_F 

png(filename = "Figure 4b o2.png", width = 5000, height = 2500, res = 300)

PROP_TYPE <- ggplot(data = sex_prop_reshape, aes(x = TYPE_NAME, y = PROP, fill = SEX))+
  geom_boxplot(show.legend = TRUE, outlier.shape = NA)+
  theme(axis.line=element_line(size=0.7, color="black"),
        text=element_text(size=24),
        legend.text = element_text(size = 20),
        legend.key = element_rect(size = 5, fill = "NA", colour = "white"),
        legend.key.size = unit(4, 'lines'),
        panel.background = element_blank(),
        panel.border = element_rect(colour = "black", fill=NA, size = 1.0),
        axis.line.x = element_line(colour = "black"),
        axis.line.y = element_line(colour = "black"),
        axis.text.x = element_text(size=24, colour="black"),
        axis.text.y = element_text(size=24, colour="black"),
        axis.text = element_text(size=24, colour="black"),
        axis.title.x = element_text(margin = margin(t = 20, r = 0, b = 5, l = 0)), 
        axis.title.y = element_text(margin = margin(t = 0, r = 20, b = 0, l = 5)))+
  labs(y = "Sex Proportion (%)", x = "Trap type")+
  scale_fill_manual(values = c("darkolivegreen4", "dodgerblue2"), labels = c("Female", "Male"))+
  scale_y_continuous(limits = c(0, 100))+
  guides(fill=guide_legend(title=NULL))

PROP_TYPE

PROP_TYPE <- (PROP_TYPE +
                geom_point(aes(fill = SEX),colour = "black", shape = 21, show.legend = FALSE, alpha = 0.25, position = position_jitterdodge(jitter.width = 0.20)))

PROP_TYPE

dev.off()

###############################
#### PROPORTION BAR CHARTS ####
###############################

# Sum all male and female for each trap type and calculate cumulative proportions...

Type_Sex_Sum <- summaryBy(GC_M + GC_F ~ TYPE_NAME, data = modtraps_revised, FUN = sum)
Type_Sex_Total_Sum_Prop <- mutate(Type_Sex_Sum, PROP_M = ((GC_M.sum/(GC_F.sum + GC_M.sum))*100))
Type_Sex_Total_Sum_Prop <- mutate(Type_Sex_Total_Sum_Prop, PROP_F = ((GC_F.sum/(GC_F.sum + GC_M.sum))*100))

Type_Sex_Total_Sum_Wide <- reshape(Type_Sex_Total_Sum_Prop,
                                   varying = c("PROP_M", "PROP_F"),
                                   v.names = "prop",
                                   timevar = "sex",
                                   times = c("Male", "Female"),
                                   direction = "long")

# Range of proportions:

range(Type_Sex_Total_Sum_Prop$PROP_M) #80.2%-85.4%
describe(Type_Sex_Total_Sum_Prop$PROP_M) #83.5

range(Type_Sex_Total_Sum_Prop$PROP_F) #14.6%-19.8%

### OPTION 3 - TOTAL SEX PROPORTION VS. TRAP TYPE - Horizontal

png(filename = "Figure 4b o3.png", width = 5000, height = 2500, res = 300)

MS2_SEX_RATIOS <- ggplot(Type_Sex_Total_Sum_Wide, aes(x = TYPE_NAME, y = prop, fill = sex))+
  geom_bar(stat="identity")+
  coord_flip()+
  theme(strip.background = element_rect(fill = NA),
        strip.text = element_text(size = 24),
        axis.line=element_line(size=1.0, color="black"),
        text=element_text(size=24),
        panel.background = element_blank(),
        panel.border = element_blank(),
        legend.key = element_rect(size = 4, fill = "NA", colour = "white"),
        legend.key.size = unit(3, 'lines'),
        axis.text.x = element_text(size=24, colour="black"),
        axis.text.y = element_text(size=24, colour="black"),
        axis.text = element_text(size=24, colour="black"),
        axis.ticks.x=element_blank(),
        axis.ticks.y=element_blank(),
        axis.title.x = element_text(margin = margin(t = 20, r = 0, b = 5, l = 0)), 
        axis.title.y = element_text(margin = margin(t = 0, r = 0, b = 0, l = 5)))+
  labs(x = NULL, y = "Sex proportion (%)")+
  scale_fill_manual(values = c("darkolivegreen4", "dodgerblue2"), guide = guide_legend(title = NULL))

MS2_SEX_RATIOS

dev.off()

### OPTION 4 - TOTAL SEX PROPORTION VS. TRAP TYPE - Vertical

library(grid)

png(filename = "Figure 4b o4.png", width = 5000, height = 2500, res = 300)

MS2_SEX_RATIOS_2 <- ggplot(Type_Sex_Total_Sum_Wide, aes(x = TYPE_NAME, y = prop, fill = sex))+
  geom_bar(stat="identity", width = 0.5, colour = "black")+
  theme(strip.background = element_rect(fill = NA),
        strip.text = element_text(size = 24),
        axis.line=element_line(size=1.0, color="black"),
        text=element_text(size=24),
        panel.background = element_blank(),
        panel.border = element_blank(),
        legend.key = element_rect(size = 4, fill = "NA", colour = "white"),
        legend.key.size = unit(3, 'lines'),
        axis.text.x = element_text(size=24, colour="black"),
        axis.text.y = element_text(size=24, colour="black"),
        axis.text = element_text(size=24, colour="black"),
        axis.ticks.x=element_blank(),
        axis.ticks.y=element_blank(),
        axis.title.x = element_text(margin = margin(t = 20, r = 0, b = 5, l = 0)), 
        axis.title.y = element_text(margin = margin(t = 0, r = 0, b = 0, l = 5)))+
  labs(x = "Trap type", y = "Proportion of total catch (%)")+
  scale_fill_manual(values = c("darkolivegreen4", "dodgerblue2"), guide = guide_legend(title = NULL))

MS2_SEX_RATIOS_2

dev.off()

### OPTION 5 - MEAN SEX PROPORTION VS. TRAP TYPE

# Create a table showing the total number of male and female caught for each trap type
Type_Sex_Total_Catch <- summaryBy(GC_TOTAL ~ TYPE_NAME, data = modtraps_revised, FUN = sum)
Type_Sex_Total_Catch

# Create a table showing the average number of male and female for each trap type
Type_Sex_Mean_Catch <- summaryBy(GC_M + GC_F + GC_TOTAL ~ TYPE_NAME, data = modtraps_revised, FUN = mean)
Type_Sex_Mean_Catch

#Now plot MEAN proportion for each trap, not total cumulative proportion as seen above...

Type_Sex_Mean_Prop <- summaryBy(PROP_M + PROP_F ~ TYPE_NAME, data = modtraps_revised, na.rm = TRUE, FUN = c(mean, sd))

Type_Sex_Mean_Prop_Wide <- reshape(Type_Sex_Mean_Prop,
                                   varying = c("PROP_M.mean", "PROP_F.mean"),
                                   v.names = "prop",
                                   timevar = "sex",
                                   times = c("Male", "Female"),
                                   direction = "long")

#Make the proportion plot

MEAN_SEX_RATIOS_TRAP <- ggplot(Type_Sex_Mean_Prop_Wide, aes(x = TYPE_NAME, y = prop, fill = sex))+
  geom_bar(stat="identity")+
  theme(strip.background = element_rect(fill = NA),
        strip.text = element_text(size = 24),
        axis.line=element_line(size=1.0, color="black"),
        text=element_text(size=24),
        panel.background = element_blank(),
        panel.border = element_blank(),
        legend.key = element_rect(size = 4, fill = "NA", colour = "white"),
        legend.key.size = unit(3, 'lines'),
        axis.text.x = element_text(size=24, colour="black"),
        axis.text.y = element_text(size=24, colour="black"),
        axis.text = element_text(size=24, colour="black"),
        axis.title.x = element_text(size=rel(1.0)), #make axis text big
        axis.title.y = element_text(size=rel(1.0)))+
  labs(x = NULL, y = "Mean sex proportion (%)")+
  scale_fill_manual(values = c("darkorange3", "firebrick4"), guide = guide_legend(title = NULL))

MEAN_SEX_RATIOS_TRAP

### OPTION 6 - Total M/F catch for each trap type

total_Sex_type <-tidyr::gather(Type_Sex_Sum, "SEX", "CATCH", 2:3) 

total_Sex_type$SEX <- plyr::revalue(total_Sex_type$SEX, c("GC_M.sum"="Male", "GC_F.sum"="Female"))

sex_catch_type <- ggplot(total_Sex_type, aes(x = TYPE_NAME, y = CATCH, fill = SEX))+
  geom_bar(stat="identity", width = 0.8, colour = "black", position = "dodge")+
  theme(strip.background = element_rect(fill = NA),
        strip.text = element_text(size = 24),
        axis.line=element_line(size=1.0, color="black"),
        text=element_text(size=24),
        panel.background = element_blank(),
        panel.border = element_blank(),
        legend.key = element_rect(size = 4, fill = "NA", colour = "white"),
        legend.key.size = unit(3, 'lines'),
        axis.text.x = element_text(size=24, colour="black"),
        axis.text.y = element_text(size=24, colour="black"),
        axis.text = element_text(size=24, colour="black"),
        axis.ticks.x=element_blank(),
        axis.ticks.y=element_blank(),
        axis.title.x = element_text(margin = margin(t = 20, r = 0, b = 5, l = 0)), 
        axis.title.y = element_text(margin = margin(t = 0, r = 10, b = 0, l = 5)))+
  labs(x = "Trap type", y = "Total number of green crabs captured")+
  geom_text(data = total_Sex_type, aes(label = CATCH), size = 3, position = position_stack(vjust = 0.5))+
  scale_fill_manual(values = c("darkolivegreen4", "dodgerblue2"), guide = guide_legend(title = NULL))

sex_catch_type

### OPTION 7 - TOTAL SEX PROPORTION VS. TRAP TYPE - with sample size

Type_Sex_Total_Sum_Wide <- mutate(Type_Sex_Total_Sum_Wide, Freq = c(2296, 3435, 2831, 4026, 2134, 442, 588, 698, 752, 413))
Type_Sex_Total_Sum_Wide <- mutate(Type_Sex_Total_Sum_Wide, Label = c("n = 2296", "n = 3435", "n = 2831", "n = 4026", "n = 2134", "n = 442","n = 588", "n = 698", "n = 752", "n = 413"))

png(filename = "Figure 4b o7.png", width = 5000, height = 2500, res = 300)

Fig_4_O7 <- ggplot(Type_Sex_Total_Sum_Wide, aes(x = TYPE_NAME, y = prop, fill = sex))+
  geom_bar(stat="identity", width = 0.7, colour = "black")+
  theme(strip.background = element_rect(fill = NA),
        strip.text = element_text(size = 24),
        axis.line=element_line(size=1.0, color="black"),
        text=element_text(size=24),
        panel.background = element_blank(),
        panel.border = element_blank(),
        legend.key = element_rect(size = 4, fill = "NA", colour = "white"),
        legend.key.size = unit(3, 'lines'),
        axis.text.x = element_text(size=24, colour="black"),
        axis.text.y = element_text(size=24, colour="black"),
        axis.text = element_text(size=24, colour="black"),
        axis.ticks.x=element_blank(),
        axis.ticks.y=element_blank(),
        axis.title.x = element_text(margin = margin(t = 20, r = 0, b = 5, l = 0)), 
        axis.title.y = element_text(margin = margin(t = 0, r = 0, b = 0, l = 5)))+
  labs(x = "Trap type", y = "Proportion of total catch (%)")+
  geom_text(data = Type_Sex_Total_Sum_Wide, aes(label = Label), size = 7, position = position_stack(vjust = 0.5))+
  scale_fill_manual(values = c("darkolivegreen4", "dodgerblue2"), guide = guide_legend(title = NULL))+
  scale_y_continuous(breaks=c(0,20,40,60,80,100))

Fig_4_O7

dev.off()

### The best option will be used as part "B" for Figure 4. 

# Add Figure 4 and Figure 4b option 7 to the same plot

##########################
### Figure 4 - Revised ###
##########################

png(filename = "Figure 4 revised - FINAL.png", width = 5000, height = 5000, res = 300)

plot_grid(MS2_CW, Fig_4_O7, labels = c("A", "B"), label_size = 60, hjust = 0.0,  nrow = 2, align = "v")

dev.off()

####################################################################################################
####################################################################################################

# Dataframe showing average proportions for date
Date_Avg_Prop <- summaryBy(PROP_M + PROP_F ~ DATE_IN + PROPER_NAME + SEX, data = modtraps_24, na.rm = TRUE, FUN = mean)

Date_Avg_Prop_Long <- reshape(Date_Avg_Prop, 
                              varying = c("PROP_M.mean", "PROP_F.mean"),
                              v.names = "prop",
                              timevar = "sex", 
                              times = c("M", "F"),
                              direction = "long")

##### TRY MAKING SOME PLOTS

# Make the proportion plot of date vs. average proportion for both Male and Female GC

PropPlot_DateBySex_MEAN <- ggplot(Date_Avg_Prop_Long, aes (x = DATE_IN, y = prop, fill = sex))+
  geom_bar(stat = "identity")+
  theme(strip.background = element_rect(fill = NA),
        strip.text = element_text(size = 24),
        axis.line=element_line(size=1.0, color="black"),
        text=element_text(size=24),
        panel.background = element_blank(),
        panel.border = element_blank(),
        legend.key = element_rect(size = 4, fill = "NA", colour = "white"),
        legend.key.size = unit(3, 'lines'),
        axis.text.x = element_text(size=24, colour="black"),
        axis.text.y = element_text(size=24, colour="black"),
        axis.text = element_text(size=24, colour="black"),
        axis.title.x = element_text(size=rel(1.0)), #make axis text big
        axis.title.y = element_text(size=rel(1.0)))+
  labs(x = NULL, y = "Mean sex proportion (%)")+
  scale_fill_manual(values = c("darkorange3", "firebrick4"), guide = guide_legend(title = NULL))

PropPlot_DateBySex_MEAN


####################################################################
### Bean plot of CW vs trap type, with split beans based on sex. ###
####################################################################

par(mfrow = c(1,1))
par(oma = c(1,2,0,1))

beanplot(CW ~ SEX + TYPE_NAME, data = measurements_type_revised,
         ylab = "Carapace width (mm)",
         xlab = "Trap type",
         side = "both",
         cex = 1.5,
         cex.lab = 1.5,
         cex.axis = 1.5,
         overallline = "mean",
         what = c(1,1,1,0),
         col = list("darkolivegreen4", c("dodgerblue2", "black")))

legend(5.0, 84, border = "black", bty = "n", cex = 1.5, 
       fill = c("darkolivegreen4", "dodgerblue2"),
       legend = c("F", "M"))

#########################################################################################
### Bean plot of CW vs trap type, with split beans based on sex FX and NH individually ###
#########################################################################################

#Subset by location

measurements_type_FX <- dplyr::filter(measurements_type_revised, LOCAL == "FX")
measurements_type_NH <- dplyr::filter(measurements_type_revised, LOCAL == "NH")

#Plot with both on same
par(mfrow = c(1,2))

beanplot(CW ~ SEX + TYPE_NAME, data = measurements_type_FX,
         ylab = "Carapace Width (mm)",
         side = "both",
         main = "Trap Type vs. Carapace Width (mm) - Fox Harbour",
         overallline = "mean",
         what = c(1,1,1,0),
         col = list("darkorange3", c("firebrick4", "black")))

beanplot(CW ~ SEX + TYPE_NAME, data = measurements_type_NH,
         ylab = "Carapace Width (mm)",
         side = "both",
         main = "Trap Type vs. Carapace Width (mm) - North Harbour",
         overallline = "mean",
         what = c(1,1,1,0),
         col = list("darkorange3", c("firebrick4", "black")))

legend(3.85, 87.2, border = "black", bty = "n", cex = 1.2, 
       fill = c("darkorange3", "firebrick4"),
       legend = c("Female", "Male"))

#Plot individually
par(mfrow = c(1,1))

beanplot(CW ~ SEX + TYPE_NAME, data = measurements_type_FX,
         ylab = "Carapace Width (mm)",
         side = "both",
         main = "Trap Type vs. Carapace Width (mm) - Fox Harbour",
         overallline = "mean",
         what = c(1,1,1,0),
         col = list("darkorange3", c("firebrick4", "black")))

legend(5.0, 83, border = "black", bty = "n", cex = 1.2, 
       fill = c("darkorange3", "firebrick4"),
       legend = c("Female", "Male"))

par(mfrow = c(1,1))

beanplot(CW ~ SEX + TYPE_NAME, data = measurements_type_NH,
         ylab = "Carapace Width (mm)",
         side = "both",
         main = "Trap Type vs. Carapace Width (mm) - North Harbour",
         overallline = "mean",
         what = c(1,1,1,0),
         col = list("darkorange3", c("firebrick4", "black")))

legend(5.0, 87, border = "black", bty = "n", cex = 1.2, 
       fill = c("darkorange3", "firebrick4"),
       legend = c("Female", "Male"))

#################################################################################################################################

############################
### Body size histograms ###
############################

par(def)

# All together
hist(measurements_type$CW, breaks = 30, main = "Histrogram of CW in FX and NH")

par(mfrow = c(2,3))

# Only Fox Harbour
hist(measurements_type_FX$CW, breaks = 30, main = "Histogram of CW in FX", xlab = "Carapace Width (mm)")

# Only North Harbour
hist(measurements_type_NH$CW, breaks = 30, main = "Histogram of CW in NH", xlab = "Carapace Width (mm)")

# Only Fox Harbour Males
measurements_type_FX_M <- filter(measurements_type_FX, SEX == "M")
hist(measurements_type_FX_M$CW, breaks = 30, main = "Histogram of Male Green Crab CW in FX", xlab = "Carapace Width (mm)")

# Only Fox Harbour Females
measurements_type_FX_F <- filter(measurements_type_FX, SEX == "F")
hist(measurements_type_FX_F$CW, breaks = 30, main = "Histogram of Female Green Crab CW in FX", xlab = "Carapace Width (mm)")

# Only North Harbour Males
measurements_type_NH_M <- filter(measurements_type_NH, SEX == "M")
hist(measurements_type_NH_M$CW, breaks = 30, main = "Histogram of Male Green Crab CW in NH", xlab = "Carapace Width (mm)")

# Only North Harbour Females
measurements_type_NH_F <- filter(measurements_type_NH, SEX == "F")
hist(measurements_type_NH_F$CW, breaks = 30, main = "Histogram of Female Green Crab CW in NH", xlab = "Carapace Width (mm)")


############################################################################################
### CW vs. DATE, does average BS decrease with CPUE (In this case shown as date) ###
############################################################################################

par(def)

Date_Avg_CW <- summaryBy(CW ~ STUDY_DAY + PROPER_NAME + SEX, data = measurements_type_revised, na.rm = TRUE, FUN = mean)

CW_DATE <- ggplot(Date_Avg_CW, aes (x = STUDY_DAY, y = CW.mean, fill = PROPER_NAME))+
  geom_point()
CW_DATE

plot(Date_Avg_CW$DATE_IN, Date_Avg_CW$CW, col = Date_Avg_CW$SEX)

plot(measurements_type_revised$STUDY_DAY, measurements_type_revised$CW, colour = measurements_type_revised$PROPER_NAME)

###################################
### Figure 5 - CW vs. Study Day ### NOT USED IN STUDY
###################################

par(def)

png(filename = "Figure 5.png", width = 3500, height = 2500, res = 300)

CW_DATE <- ggplot(measurements_type_revised, aes(STUDY_DAY, CW, fill = PROPER_NAME))+
  geom_boxplot() +
  theme(axis.line=element_line(size=0.7, color="black"),
        text=element_text(size=26),
        panel.background = element_blank(),
        panel.border = element_blank(),
        plot.margin=unit(c(0.5,0.5,0.5,0.5),"cm"),
        axis.line.x = element_line(colour = "black"),
        axis.line.y = element_line(colour = "black"),
        axis.text.x = element_text(size=24, colour="black"),
        axis.text.y = element_text(size=24, colour="black"),
        axis.text = element_text(size=24, colour="black"),
        legend.position = "none",
        axis.title.x = element_text(margin = margin(t = 20, r = 0, b = 5, l = 0)), 
        axis.title.y = element_text(margin = margin(t = 0, r = 20, b = 0, l = 5)))+
  labs(y = "Carapace width (mm)")+
  labs(x = "Study day")+
  scale_fill_manual(values = c("darkorange3", "firebrick2"), labels = c("Fox Harbour, NL", "North Harbour, NL"))

CW_DATE

CW_DATE + facet_grid(SEX ~ .)

dev.off()

#####################
#####################
###               ### 
###   SECTION 2   ###
###               ###
#####################
#####################

###################################
### Code for study location map ###
###################################

# Bring in the raw data

map <- read.csv(file = "map.csv", na.strings = "")

#Use Google Maps to pull out the base map for your location - lon & lat values are the center point of the map

PLAC_map<- get_map(location=c(lon=-53.592454, lat=+47.435891), zoom=8, maptype='satellite', color='color')
ggmap(PLAC_map)


NH_map <- get_map(location=c(lon=-54.100803, lat=+47.855513), zoom=16, maptype='satellite', color='color')
ggmap(NH_map)

FX_map <- get_map(location=c(lon=-53.916198, lat=+47.319604), zoom=16, maptype='satellite', color='color')
ggmap(FX_map)

# Overview map showing FX and NH in context of Placentia Bay
Overview_map <- ggmap(PLAC_map)+
  geom_point(data = map, mapping=aes(x = LOC_LONG, y = LOC_LAT, colour = CAT, shape = factor(CAT)), size = 8) +
  theme(legend.position = "none",
        axis.text=element_text(size = 14, colour = "black"),
        axis.title= element_text(size = 14))+
  labs(x = "Longitude", y = "Latitude")+
  annotate("text",x=-55, y=46.5,label="A",color="white", size = 15, fontface = 2)+
  geom_text(data = map, aes(x = LOC_LONG, y = LOC_LAT, label = GENERAL_LOCATION), colour = "white", size = 6, vjust = 2.0, hjust = 0.5)
Overview_map

# Map of blocks at Fox Harbour
Fox <- ggmap(FX_map)+
  geom_point(data = map, mapping=aes(x = BLOCK_LONG, y = BLOCK_LAT, colour = "red", shape = "a"), size = 6) +
  theme(legend.position = "none",
        plot.title = element_text(size = 24, hjust = 0.5),
        axis.text=element_text(size = 10, colour = "black"),
        axis.title= element_text(size = 14))+
  ggtitle("Fox Harbour")+
  labs(x = "Longitude", y = "Latitude")+
  annotate("text",x=-53.9215, y=47.3160,label="C",color="white", size = 15, fontface = 2)+
  geom_text(data = map, aes(x = BLOCK_LONG, y = BLOCK_LAT, label = BLOCK), colour = "white", size = 6, vjust = 2.0, hjust = 0.5)
Fox

# Map of blocks at North Harbour
North <- ggmap(NH_map)+
  geom_point(data = map, mapping=aes(x = BLOCK_LONG, y = BLOCK_LAT, colour = "red", shape = "a"), size = 6) +
  theme(legend.position = "none",
        plot.title = element_text(size = 24, hjust = 0.5),
        axis.text=element_text(size = 10, colour = "black"),
        axis.title= element_text(size = 14))+
  ggtitle("North Harbour")+
  labs(x = "Longitude", y = "Latitude")+
  annotate("text",x=-54.1060, y=47.8520,label="B",color="white", size = 15, fontface = 2)+
  geom_text(data = map, aes(x = BLOCK_LONG, y = BLOCK_LAT, label = BLOCK), colour = "white", size = 6, vjust = 2.0, hjust = 0.5)
North

# Arange all 3 on the same plot

png(filename="map.png", width=5000, height=3500, res=400)

grid.arrange(Overview_map, arrangeGrob(North, Fox), ncol = 2)

dev.off()

#####################
#####################
###               ### 
###   SECTION 3   ###
###               ###
#####################
#####################

#############################################################################
#############################################################################
##########                                                      #############
##########           MODIFIED TRAP MODEL DEVELOPMENT            #############
##########                                                      #############
#############################################################################
#############################################################################

# Note on random variables:
# FLEET (Levels: 1,2,3,..105) <- only formally incorporates temporal information. We've already accounted for the actual physical location by having block as a fixed factor,
# but there will be other reasons that traps within a fleet may be more similar to each other than traps between fleets, even at the same site one day it might be warm, another cold. etc.
# Fleet is a meaninless value, aside from telling you that they are nested within a certain time (and with that, certain environmental conditions) 
# It would make zero sense to ask the model "as I go from fleet 1, to 2 how does mean catch rate change?" It's purely for grouping, and therefore random (unlike block)
# Random variable necessary to address violation of assumption of independence across variables. 

# Note on interaction terms: 
# y ~ x + Z + X*Z, is the same as: y ~ x*Z
# Does the association between y & x depend on z 

#What is the distribution?
hist(modtraps_revised$GC_TOTAL, breaks = 50) # appears to be either poisson dist. or NB dist.; depends on dispersion

######################
### Models round 1 ###
######################

### Poisson models ###

### M1 ###
M1 <- glmer(data = modtraps_revised,
            formula = GC_TOTAL ~ TYPE_NAME + BLOCK_UNIQUE + (1|FLEET),
            family = "poisson")
summary(M1)
AIC(M1)
plot(M1)

# Check for over-dispersion
E1 <- resid(M1, type="pearson")
N1 <- nrow(modtraps_revised)
p1 <- length(coef(M1))
Dispersion_M1 <- sum(E1^2) / (N1 - p1) #uh oh! Over-dispersed!

### M2 ###
M2 <- glmer(data = modtraps_revised,
            formula = GC_TOTAL ~ TYPE_NAME + BLOCK_UNIQUE + (1|STUDY_DAY),
            family = "poisson")
summary(M2)
AIC(M2)
plot(M2)

# Check for over-dispersion
E2 <- resid(M2, type="pearson")
N2 <- nrow(modtraps_revised)
p2 <- length(coef(M2))
Dispersion_M2 <- sum(E2^2) / (N2 - p2) #uh oh! Over-dispersed!

### M3 ###
M3 <- glmer(data = modtraps_revised,
            formula = GC_TOTAL ~ TYPE_NAME + BLOCK_UNIQUE + (1|STUDY_DAY/FLEET),
            family = "poisson")
AIC(M3)
summary(M3)
plot(M3)

# Check for over-dispersion
E3 <- resid(M3, type="pearson")
N3 <- nrow(modtraps_revised)
p3 <- length(coef(M3))
Dispersion_M3 <- sum(E3^2) / (N3 - p3) #uh oh! Over-dispersed!

AIC(M1, M2, M3)

### Poisson models are over-dispersed, so better use negative binomial models ###

######################
### Models round 2 ###
######################

### Negative Binomial models ###

# Note on convergence warnings while running negative binomial models:

# I encountered convergence warnings while running the model
# Followed the troubleshooting guide outlined in the lme4 documentation & used Powell's BOBYQA  algorithm as the model's optimizer (Powell, 2009; Bates et al., 2015, 2017) 
# The lme4 package uses the general-purpose non-linear optimizers Nelder-Mead (Klein & Neira, 2014) and BOBYQA (Powell, 2009) to estimate the variance-covariance matrices of the random effects
# The GLMM default is to use BOBYQA for the first phase and Nelder-Mead for the second
# In the event of a convergence error, BOBYQA can be used for both phases (Bates et al., 2015, 2017)

### M4 ###
M4 <- glmer.nb(data = modtraps_revised,
               formula = GC_TOTAL ~ TYPE_NAME + BLOCK_UNIQUE + (1|FLEET),
               control = glmerControl(optimizer = "bobyqa"))
AIC(M4)
summary(M4)
plot(M4)

### M5 ### <- I used this model in the study, but model exploration continues below...

M5 <- glmer.nb(data = modtraps_revised,
               formula = GC_TOTAL ~ TYPE_NAME + BLOCK_UNIQUE + (1|STUDY_DAY),
               control = glmerControl(optimizer = "bobyqa"))
AIC(M5)
summary(M5)
plot(M5)

AIC(M4, M5)

#M5
res5 <-resid(M5)
fit5 <-fitted(M5)

plot(fit5, res5, main= "M5 - Res vs fit")

qqnorm(res5, main= "M5 - Normal scores")
qqline(res5)

lag.plot(res5, do.lines =FALSE, diag=FALSE, main="M5 - Lag res")


###############################################################
### M5b - Try removing BOBYQA Optimizer and compare results ###
###############################################################

M5b <- glmer.nb(data = modtraps_revised,
                formula = GC_TOTAL ~ TYPE_NAME + BLOCK_UNIQUE + (1|STUDY_DAY))
summary(M5b)

# compare AIC values between M5 (bobyqa) and M5b (no bobyqa)
AIC(M5, M5b)

# Check fit
res5b <-resid(M5b)
fit5b <-fitted(M5b)

plot(fit5b, res5b, main= "M5b - Res vs fit")

qqnorm(res5b, main= "M5b - Normal scores")
qqline(res5b)

lag.plot(res5b, do.lines =FALSE, diag=FALSE, main="M5b - Lag res")

# Conclusion: M5 and M5b appear to be identical, BOBYQA only removes convergence warnings

# Warning messages:
# In checkConv(attr(opt, "derivs"), opt$par, ctrl = control$checkConv,  :
#                  Model failed to converge with max|grad| = 0.00108846 (tol = 0.001, component 1)

###################
### END OF TEST ###
###################


### M6 ###
M6 <- glmer.nb(data = modtraps_revised,
               formula = GC_TOTAL ~ TYPE_NAME + BLOCK_UNIQUE + (1|STUDY_DAY/FLEET),
               control = glmerControl(optimizer = "bobyqa"))

#SAME AS --> formula = GC_TOTAL ~ TYPE_NAME + BLOCK_UNIQUE + (1|STUDY_DAY) + (1|FLEET)

AIC(M6)
summary(M6)
plot(M6)

AIC(M4, M5, M6)

#Check the fit of the models in round 2

#M4
res4 <-resid(M4)
fit4 <-fitted(M4)

plot(fit4, res4, main= "M4 - Res vs fit")

qqnorm(res4, main= "M4 - Normal scores")
qqline(res4)

lag.plot(res4, do.lines =FALSE, diag=FALSE, main="M4 - Lag res")

#M5
res5 <-resid(M5)
fit5 <-fitted(M5)

plot(fit5, res5, main= "M5 - Res vs fit")

qqnorm(res5, main= "M5 - Normal scores")
qqline(res5)

lag.plot(res5, do.lines =FALSE, diag=FALSE, main="M5 - Lag res")

#M6
res6 <-resid(M6)
fit6 <-fitted(M6)

plot(fit6, res6, main= "M6 - Res vs fit")

qqnorm(res6, main= "M6 - Normal scores")
qqline(res6)

lag.plot(res6, do.lines =FALSE, diag=FALSE, main="M6 - Lag res")

# Getting better, but still not fitting very well, try cleaning up the data by removing outliers

#############################
### TRY REMOVING OUTLIERS ###
#############################

######################
### Models round 3 ###
######################

hist(modtraps_revised$GC_TOTAL, breaks = 50)

# Remove anything over 110 
modtraps_110_cap <- modtraps_revised 
modtraps_110_cap$GC_TOTAL <- ifelse(modtraps_110_cap$GC_TOTAL >110, NA, modtraps_110_cap$GC_TOTAL)
modtraps_110_cap <- na.omit(modtraps_110_cap)

hist(modtraps_110_cap$GC_TOTAL, breaks = 30) # No large catch outliers
hist(modtraps_revised$GC_TOTAL, breaks = 50)

# modtraps_110_cap
### M7 ###
M7 <- glmer.nb(data = modtraps_110_cap,
               formula = GC_TOTAL ~ TYPE_NAME + BLOCK_UNIQUE + (1|STUDY_DAY),
               control = glmerControl(optimizer = "bobyqa"))
AIC(M7)
summary(M7)
plot(M7)

### M8 ###
M8 <- glmer.nb(data = modtraps_110_cap,
               formula = GC_TOTAL ~ TYPE_NAME + BLOCK_UNIQUE + (1|STUDY_DAY/FLEET),
               control = glmerControl(optimizer = "bobyqa"))
AIC(M8)
summary(M8)
plot(M8)

AIC(M7, M8)

#Check the fit of the best models from round 3 

#M7
res7 <-resid(M7)
fit7 <-fitted(M7)

plot(fit7, res7, main= "M7 - Res vs fit")

qqnorm(res7, main= "M7 - Normal scores")
qqline(res7)

lag.plot(res7, do.lines =FALSE, diag=FALSE, main="M7 - Lag res")

#M8
res8 <-resid(M8)
fit8 <-fitted(M8)

plot(fit8, res8, main= "M8 - Res vs fit")

qqnorm(res8, main= "M8 - Normal scores")
qqline(res8)

lag.plot(res8, do.lines =FALSE, diag=FALSE, main="M8 - Lag res")

######################
### Models round 4 ###
######################

# Try removin FLEET 100 and FLEET 88, both have high outliers
modtraps_no_outliers <- modtraps_revised
modtraps_no_outliers <- filter(modtraps_no_outliers, FLEET != 100) 
modtraps_no_outliers <- filter(modtraps_no_outliers, FLEET != 88) 
modtraps_no_outliers <- droplevels(modtraps_no_outliers) 
levels(modtraps_no_outliers$FLEET)

hist(modtraps_no_outliers$GC_TOTAL, breaks = 50)

### M9 ###
M9 <- glmer.nb(data = modtraps_no_outliers,
               formula = GC_TOTAL ~ TYPE_NAME + BLOCK_UNIQUE + (1|STUDY_DAY),
               control = glmerControl(optimizer = "bobyqa"))
AIC(M9)
summary(M9)
Anova(M9, type = "III")
plot(M9)

### M10 ###
M10 <- glmer.nb(data = modtraps_no_outliers,
                formula = GC_TOTAL ~ TYPE_NAME + BLOCK_UNIQUE + (1|STUDY_DAY/FLEET),
                control = glmerControl(optimizer = "bobyqa"))
AIC(M10)
summary(M10)
plot(M10)

#Check the fit of the models from round 4

#M9
res9 <-resid(M9)
fit9 <-fitted(M9)

plot(fit9, res9, main= "M9 - Res vs fit")

qqnorm(res9, main= "M9 - Normal scores")
qqline(res9)

lag.plot(res9, do.lines =FALSE, diag=FALSE, main="M9 - Lag res")

#M10
res10 <-resid(M10)
fit10 <-fitted(M10)

plot(fit10, res10, main= "M10 - Res vs fit")

qqnorm(res10, main= "M10 - Normal scores")
qqline(res10)

lag.plot(res10, do.lines =FALSE, diag=FALSE, main="M10 - Lag res")

##################################################################
### SO FAR M5 IS THE BEST, TRY MAKE IT BETTER... INTERACTIONS? ###
##################################################################

######################
### Models round 5 ###
######################

M11 <- glmer.nb(data = modtraps_revised,
                formula = GC_TOTAL ~ TYPE_NAME * BLOCK_UNIQUE + (1|STUDY_DAY),
                control = glmerControl(optimizer = "bobyqa"))
AIC(M11)
summary(M11)
Anova(M11, type = "III") 
plot(M11)

res11 <-resid(M11)
fit11 <-fitted(M11)

plot(fit11, res11, main= "M11 - Res vs fit")

qqnorm(res11, main= "M11 - Normal scores")
qqline(res11)

lag.plot(res11, do.lines =FALSE, diag=FALSE, main="M11 - Lag res")

#There seems to be an iteraction between block and trap type, but this is no surprising based on the variability of both factors
#Not very meaningful and difficult to interpret 

### M12 ### 

#Try interaction between modification type and location as a whole (Fox Harbour or North Harbour)
#This would be a more meaningfull look at regional variability in modified trap performance

M12 <- glmer.nb(data = modtraps_revised,
                formula = GC_TOTAL ~ TYPE_NAME * PROPER_NAME + (1|STUDY_DAY/FLEET),
                control = glmerControl(optimizer = "bobyqa"))
AIC(M12)
summary(M12)
Anova(M12, type = "III") 
plot(M12)

res12 <-resid(M12)
fit12 <-fitted(M12)

plot(fit12, res12, main= "M12 - Res vs fit")

qqnorm(res12, main= "M12 - Normal scores")
qqline(res12)

lag.plot(res12, do.lines =FALSE, diag=FALSE, main="M12 - Lag res")

### M13 ###

M13 <- glmer.nb(data = modtraps_revised,
                formula = GC_TOTAL ~ TYPE_NAME * PROPER_NAME + BLOCK_UNIQUE + (1|STUDY_DAY),
                control = glmerControl(optimizer = "bobyqa"))
AIC(M13)
summary(M13)
Anova(M13, type = "III") 
plot(M13)

res13 <-resid(M13)
fit13 <-fitted(M13)

plot(fit13, res13, main= "M13 - Res vs fit")

qqnorm(res13, main= "M13 - Normal scores")
qqline(res13)

lag.plot(res13, do.lines =FALSE, diag=FALSE, main="M13 - Lag res")


### M14 ###

M14 <- glmer.nb(data = modtraps_revised,
                formula = GC_TOTAL ~ TYPE_NAME * PROPER_NAME + BLOCK_UNIQUE + (1|FLEET),
                control = glmerControl(optimizer = "bobyqa"))
AIC(M14)
summary(M14)
Anova(M14, type = "III") 
plot(M14)

res14 <-resid(M14)
fit14 <-fitted(M14)

plot(fit14, res14, main= "M14 - Res vs fit")

qqnorm(res14, main= "M14 - Normal scores")
qqline(res14)

lag.plot(res14, do.lines =FALSE, diag=FALSE, main="M14 - Lag res")

#############################
### TRY A FEW MORE MODELS ###
#############################

########################################
### TRY ADDING DURATION TO THE MODEL ###
########################################

### M15 ###
M15 <- glmer.nb(data = modtraps_revised,
                formula = GC_TOTAL ~ TYPE_NAME + BLOCK_UNIQUE + DURATION + (1|STUDY_DAY),
                control = glmerControl(optimizer = "bobyqa"))
summary(M15)
AIC(M15)
plot(M15)

#################################
### TRY WITH 24 HR SOAKS ONLY ###
#################################

### M16 ###
M16 <- glmer.nb(data = modtraps_24,
                formula = GC_TOTAL ~ TYPE_NAME + BLOCK_UNIQUE + (1|STUDY_DAY),
                control = glmerControl(optimizer = "bobyqa"))
summary(M16)
AIC(M16)

#Compare M5 and M16
#M5
res5 <-resid(M5)
fit5 <-fitted(M5)
plot(fit5, res5, main= "M5 - Res vs fit")
qqnorm(res5, main= "M5 - Normal scores")
qqline(res5)

#M16
res16 <-resid(M16)
fit16 <-fitted(M16)
plot(fit16, res16, main= "M16 - Res vs fit")
qqnorm(res16, main= "M16 - Normal scores")
qqline(res16)

plot(M16)
plot(M5)

#Taking out the "short" soaks really didn't change much, leave them in. 

########################
### FINAL AIC SCORES ###
########################

AIC(M1, M2, M3) #Poisson models
AIC(M4, M5, M6) #modtraps_revised models, outliers in
AIC(M7, M8) #outliers in catch over 110 removed
AIC(M9, M10) # fleet 88 & 110 removed
AIC(M11, M12, M13, M14) #interaction terms
AIC(M15) #Duration added to the model
AIC(M16) #Only 24 hour soaks, tide change-over days removed


# select either M5, or M13. M13 does not fit as well, but shows everything
summary(M5)
summary(M13)

#########################
### MODEL CONCLUSIONS ###
#########################

### DATASET ###

# "modtraps_revised" yields very similar results to modtraps_no_storm, w/o having to remove lots of data.
# No sets were removed due to catch outliers
# No sets were removed due to variations in soak time

### MODEL VARIABLES ###

# "PROPER_NAME" and "BLOCK_UNIQUE" are co-linear (Block is a more detailed version of location)
# for the random variable, "STUDY_DAY" provides a better fit than "FLEET".
# "STUDY_DAY" accounts for temporal variation (including daily weather patterns, temperature etc.).
# "BLOCK_UNIQUE" accounts for the spatial variation and good/bad block locations.
# "FLEET" is similar to "BLOCK_UNIQUE", so including both could be co-linear. Use "STUDY_DAY" instead.
# "DURATION" had no significant effect, and was therefore unnecessary and removed from the model 

### INTERACTIONS ###

# No interaction between trap type and location (model 13), therefore interaction term can be removed from the model

###############################
### INTERPRET M5/M5b WITH EXP() ###
###############################

###########
# Control #
###########

exp(3.45585) # 32 green crab per trap

###########
# Weights #
###########

# Statistically signficiant difference 

exp(0.46071) # A 59% increase over the control
exp(0.46071 + (0.07406*1.96)) # Upwards of 83%
exp(0.46071 - (0.07406*1.96)) # As low as 37%
exp(3.45585 + 0.46071) # 50 green crab per trap

########
# Mesh #
########

# Statistically significant difference

exp(0.25261) # A 29% increase over the control
exp(0.25261 + (0.07487*1.96)) # Upwards of 49%
exp(0.25261 - (0.07487*1.96)) # As low as 11%
exp(3.45585 + 0.25261) # 41 green crab per trap

################
# Entry-Assist #
################

# Statistically significant difference

exp(0.59322) # A 81% increase over the control
exp(0.59322 + (0.07386*1.96)) # Upwards of 109%
exp(0.59322 - (0.07386*1.96)) # As low as 57%
exp(3.45585 + 0.59322) # 57 green crab per trap

##########
# String #
##########

# No statisticially signficiant difference

exp(0.02855) # A 3% increase over the control
exp(0.02855 + (0.07535*1.96)) # Upwards of 19%
exp(0.02855 - (0.07535*1.96)) # As low as -11%
1 - (exp(0.02855 - (0.07535*1.96))) # As low as -11%
exp(3.45585 + 0.02855) # 33 green crab per trap


###################################################################################################################################

#############################################################################
#################################################################
##########                                          #############
##########          CW vs. TRAP TYPE MODEL          #############
##########                                          #############
#################################################################
#################################################################

hist(measurements_type_revised$CW, breaks = 100)

CW1 <- lme(data = measurements_type_revised, CW ~ TYPE_NAME * SEX + BLOCK_UNIQUE, random = ~ 1 | STUDY_DAY)

summary(CW1)
plot(CW1)
Anova(CW1, type = "III")

# Block is included in the model to account for spatial variation
# Block must be there statistically
# However, we aren't that interested in the results of Block because there is lots of variability between blocks
# Study day as a random effect to account for temporal variation
# Tested the interaction between sex and trap type on CW


res_CW1 <- resid(CW1)
fit_CW1 <-fitted(CW1)
plot(fit_CW1, res_CW1)

qqnorm(res_CW1)
qqline(res_CW1)

lag.plot(res_CW1, do.lines =FALSE, diag=FALSE)


# EXPERIMENT - Change the order of levels in sex

print(levels(measurements_type_revised$SEX)) 

## To reorder the levels:
measurements_type_revised$SEX <- factor(measurements_type_revised$SEX,levels(measurements_type_revised$SEX)[c(2,1)])

print(levels(measurements_type_revised$SEX))  ## Now "Levels: M, F"

CW1 <- lme(data = measurements_type_revised, CW ~ TYPE_NAME * SEX + BLOCK_UNIQUE, random = ~ 1 | STUDY_DAY)

summary(CW1)
plot(CW1)
Anova(CW1, type = "III")

##########################
##########################
### M5 TROUBLESHOOTING ###
##########################
##########################

### M5 ###
M5 <- glmer.nb(data = modtraps_revised,
               formula = GC_TOTAL ~ TYPE_NAME + BLOCK_UNIQUE + (1|STUDY_DAY))

# Warnings: failed to converge with max grad...

# START TROUBLESHOOTING ACCORDING TO LME4 INSTRUCTIONS

# https://rstudio-pubs-static.s3.amazonaws.com/33653_57fc7b8e5d484c909b615d8633c01d51.html
# https://cran.r-project.org/web/packages/lme4/lme4.pdf

## 1. center and scale continous predictor variables (e.g. with "scale" function):

# No continuous predictor variables (TYPE_NAME & BLOCK are both categorical factors)

## 2. check singularity

diag.vals <- getME(M5,"theta")[getME(M5,"lower") == 0]
any(diag.vals < 1e-6) # FALSE

# Not a problem in this case

## 3. recompute gradient and Hessian with Richardson extrapolation (i.e. double-check gradient calculations)


# extract pre-computed information
derivs1 <- M5@optinfo$derivs
sc_grad1 <- with(derivs1,solve(Hessian,gradient))
max(abs(sc_grad1))
## [1] 4.730411e-06

max(pmin(abs(sc_grad1),abs(derivs1$gradient)))
## [1] 4.730411e-06

# values very similar and below tolerance threshold of 0.001, so not a problem

## 4. Bump up maximum number of iterations (from 10000 to 20000)

M5_MAXIT <- glmer.nb(data = modtraps_revised,
                     formula = GC_TOTAL ~ TYPE_NAME + BLOCK_UNIQUE + (1|STUDY_DAY),
                     control = glmerControl(optCtrl = list(maxfun=2e4)))

# Still fails to converge... 

## 5. Try a different optimizer

# Try "bobyqa" for both phases - current GLMM default is "bobyqa" for first phase, "Nelder-Mead" for second phase.

M5_OPT <- glmer.nb(data = modtraps_revised,
                   formula = GC_TOTAL ~ TYPE_NAME + BLOCK_UNIQUE + (1|STUDY_DAY),
                   control = glmerControl(optimizer = "bobyqa"))

# Success! No warning messages. Troubleshooting complete
