# Supplementary material for: Improving the efficiency of the Fukui trap as a capture tool for the invasive European green crab (Carcinus maenas) in Newfoundland, Canada
Source: PeerJ. 2019 Jan 29;7:e6308. doi: 10.7717/peerj.6308 (PMC6357871; doi:10.7717/peerj.6308)
Supplement: Supplemental Information 2 [file peerj-07-6308-s003.csv]

TRAP_ID	FLEET	BLOCK	LOCAL	LOCAL_2	WP	LAT	LON	TYPE	STUDY_DAY	DATE_IN	TIME_IN	DATE_TIME_IN	DATE_OUT	TIME_OUT	DATE_TIME_OUT	DURATION	GC_M	GC_F	GC_TOTAL	GC_F_EGGS	RC	FLOUNDER	TROUT	CUNNER	GUNNEL	COD	SCULP	COND	TEMP	WIND	OKTAS	STORM	AVG_WATER_TEMP	NOTES
1	1	A	FX	FX1	297	47.32263803	-53.91689097	1	1	6/15/2016	11:19	6/15/2016 11:19	6/16/2016	11:20	6/16/2016 11:20	24	35	5	40	0	0	0	0	0	0	0	0	RDF	10	12	8	N
2	1	A	FX	FX1	298	47.32268496	-53.916781	5	1	6/15/2016	11:22	6/15/2016 11:22	6/16/2016	11:25	6/16/2016 11:25	24	20	3	23	0	0	0	0	0	0	0	0	RDF	10	12	8	N
3	1	A	FX	FX1	299	47.32271003	-53.91664898	3	1	6/15/2016	11:24	6/15/2016 11:24	6/16/2016	11:28	6/16/2016 11:28	24.1	37	7	44	0	0	0	0	0	0	0	0	RDF	10	12	8	N
4	1	A	FX	FX1	300	47.32273802	-53.91650196	2	1	6/15/2016	11:30	6/15/2016 11:30	6/16/2016	11:32	6/16/2016 11:32	24	66	8	74	0	0	0	0	0	0	0	0	RDF	10	12	8	N
5	1	A	FX	FX1	301	47.32278798	-53.91636802	4	1	6/15/2016	11:32	6/15/2016 11:32	6/16/2016	11:37	6/16/2016 11:37	24.1	72	24	96	0	0	0	0	0	0	0	0	RDF	10	12	8	N
6	2	B	FX	FX1	302	47.319326	-53.91079003	3	1	6/15/2016	11:50	6/15/2016 11:50	6/16/2016	11:58	6/16/2016 11:58	24.1	17	6	23	0	0	0	0	0	0	0	0	RDF	10	12	8	N
7	2	B	FX	FX1	303	47.31922902	-53.91075801	5	1	6/15/2016	11:54	6/15/2016 11:54	6/16/2016	12:02	6/16/2016 12:02	24.1	12	10	22	0	1	0	0	0	0	0	0	RDF	10	12	8	N
8	2	B	FX	FX1	304	47.31913799	-53.91067101	4	1	6/15/2016	11:56	6/15/2016 11:56	6/16/2016	12:08	6/16/2016 12:08	24.2	19	33	52	0	0	0	0	0	0	0	0	RDF	10	12	8	N
9	2	B	FX	FX1	305	47.31905099	-53.91062298	1	1	6/15/2016	11:57	6/15/2016 11:57	6/16/2016	12:12	6/16/2016 12:12	24.2	27	13	40	0	0	0	0	0	0	0	0	RDF	10	12	8	N
10	2	B	FX	FX1	306	47.318967	-53.91064804	2	1	6/15/2016	12:00	6/15/2016 12:00	6/16/2016	12:19	6/16/2016 12:19	24.3	30	18	48	0	0	0	0	0	0	0	0	RDF	10	12	8	N
11	3	C	FX	FX1	307	47.31787601	-53.91340502	5	1	6/15/2016	12:10	6/15/2016 12:10	6/16/2016	12:40	6/16/2016 12:40	24.5	37	3	40	0	1	0	0	0	0	0	0	RDF	10	12	8	N
12	3	C	FX	FX1	308	47.31787803	-53.91354801	2	1	6/15/2016	12:17	6/15/2016 12:17	6/16/2016	12:45	6/16/2016 12:45	24.5	38	8	46	0	0	0	0	0	0	0	0	RDF	10	12	8	N
13	3	C	FX	FX1	309	47.31787199	-53.91369	4	1	6/15/2016	12:20	6/15/2016 12:20	6/16/2016	12:53	6/16/2016 12:53	24.6	39	12	51	0	0	0	0	0	0	0	0	RDF	10	12	8	N
14	3	C	FX	FX1	310	47.31786897	-53.91379402	3	1	6/15/2016	12:25	6/15/2016 12:25	6/16/2016	12:59	6/16/2016 12:59	24.6	14	4	18	0	0	0	0	0	0	0	0	RDF	10	12	8	N
15	3	C	FX	FX1	311	47.31785799	-53.913891	1	1	6/15/2016	12:26	6/15/2016 12:26	6/16/2016	13:00	6/16/2016 13:00	24.6	30	3	33	0	0	0	0	0	0	0	0	RDF	10	12	8	N
16	4	A	FX	FX1	297	47.32263803	-53.91689097	1	2	6/16/2016	11:46	6/16/2016 11:46	6/17/2016	11:01	6/17/2016 11:01	23.3	68	15	83	0	0	0	0	0	0	0	0	OC	8	13	8	N	10	DST 1084 IN
17	4	A	FX	FX1	298	47.32268496	-53.916781	3	2	6/16/2016	11:48	6/16/2016 11:48	6/17/2016	11:05	6/17/2016 11:05	23.3	118	49	167	2	0	0	0	0	0	0	0	OC	8	13	8	N	10
18	4	A	FX	FX1	299	47.32271003	-53.91664898	5	2	6/16/2016	11:49	6/16/2016 11:49	6/17/2016	11:10	6/17/2016 11:10	23.4	14	6	20	0	0	0	0	0	0	0	0	OC	8	13	8	N	10
19	4	A	FX	FX1	300	47.32273802	-53.91650196	2	2	6/16/2016	11:50	6/16/2016 11:50	6/17/2016	11:20	6/17/2016 11:20	23.5	63	15	78	0	0	0	0	0	0	0	0	OC	8	13	8	N	10
20	4	A	FX	FX1	301	47.32278798	-53.91636802	4	2	6/16/2016	11:51	6/16/2016 11:51	6/17/2016	11:24	6/17/2016 11:24	23.5	72	22	94	0	0	0	0	0	0	0	0	OC	8	13	8	N	10
21	5	B	FX	FX1	302	47.319326	-53.91079003	3	2	6/16/2016	12:27	6/16/2016 12:27	6/17/2016	11:42	6/17/2016 11:42	23.3	35	10	45	0	0	0	0	0	0	0	0	OC	8	13	8	N	10
22	5	B	FX	FX1	303	47.31922902	-53.91075801	5	2	6/16/2016	12:29	6/16/2016 12:29	6/17/2016	11:45	6/17/2016 11:45	23.3	21	11	32	2	0	0	0	0	0	0	0	OC	8	13	8	N	10
23	5	B	FX	FX1	304	47.31913799	-53.91067101	2	2	6/16/2016	12:30	6/16/2016 12:30	6/17/2016	11:50	6/17/2016 11:50	23.3	38	24	62	0	0	0	0	0	0	0	0	OC	8	13	8	N	10
24	5	B	FX	FX1	305	47.31905099	-53.91062298	4	2	6/16/2016	12:31	6/16/2016 12:31	6/17/2016	11:55	6/17/2016 11:55	23.4	23	9	32	0	0	0	0	0	0	0	0	OC	8	13	8	N	10
25	5	B	FX	FX1	306	47.318967	-53.91064804	1	2	6/16/2016	12:32	6/16/2016 12:32	6/17/2016	11:58	6/17/2016 11:58	23.4	52	23	75	0	0	0	0	0	0	0	0	OC	8	13	8	N	10
26	6	C	FX	FX1	307	47.31787601	-53.91340502	3	2	6/16/2016	13:06	6/16/2016 13:06	6/17/2016	12:22	6/17/2016 12:22	23.3	4	8	12	0	0	0	0	0	0	0	0	OC	8	13	8	N	10
27	6	C	FX	FX1	308	47.31787803	-53.91354801	5	2	6/16/2016	13:07	6/16/2016 13:07	6/17/2016	12:23	6/17/2016 12:23	23.3	32	7	39	0	0	0	0	0	0	0	0	OC	8	13	8	N	10
28	6	C	FX	FX1	309	47.31787199	-53.91369	2	2	6/16/2016	13:08	6/16/2016 13:08	6/17/2016	12:31	6/17/2016 12:31	23.4	41	15	56	0	0	0	0	0	0	0	0	OC	8	13	8	N	10
29	6	C	FX	FX1	310	47.31786897	-53.91379402	1	2	6/16/2016	13:09	6/16/2016 13:09	6/17/2016	12:34	6/17/2016 12:34	23.4	20	7	27	0	0	0	0	0	0	0	0	OC	8	13	8	N	10
30	6	C	FX	FX1	311	47.31785799	-53.913891	4	2	6/16/2016	13:10	6/16/2016 13:10	6/17/2016	12:36	6/17/2016 12:36	23.4	22	3	25	0	1	0	0	0	0	0	0	OC	8	13	8	N	10
31	7	A	FX	FX1	297	47.32263803	-53.91689097	4	3	6/17/2016	11:31	6/17/2016 11:31	6/18/2016	12:34	6/18/2016 12:34	25	63	17	80	0	1	0	0	0	0	0	0	OC	9	17	8	N	9.7
32	7	A	FX	FX1	298	47.32268496	-53.916781	2	3	6/17/2016	11:32	6/17/2016 11:32	6/18/2016	12:44	6/18/2016 12:44	25.2	63	8	71	0	0	0	0	0	0	0	0	OC	9	17	8	N	9.7
33	7	A	FX	FX1	299	47.32271003	-53.91664898	1	3	6/17/2016	11:33	6/17/2016 11:33	6/18/2016	12:49	6/18/2016 12:49	25.3	29	7	36	0	0	0	0	0	0	0	0	OC	9	17	8	N	9.7	DST 1084 OUT
34	7	A	FX	FX1	300	47.32273802	-53.91650196	5	3	6/17/2016	11:34	6/17/2016 11:34	6/18/2016	12:55	6/18/2016 12:55	25.4	40	6	46	0	0	0	0	0	0	0	0	OC	9	17	8	N	9.7
35	7	A	FX	FX1	301	47.32278798	-53.91636802	3	3	6/17/2016	11:35	6/17/2016 11:35	6/18/2016	13:00	6/18/2016 13:00	25.4	42	12	54	0	0	0	0	0	0	0	0	OC	9	17	8	N	9.7
36	8	B	FX	FX1	302	47.319326	-53.91079003	1	3	6/17/2016	12:08	6/17/2016 12:08	6/18/2016	13:18	6/18/2016 13:18	25.2	24	13	37	0	0	0	0	0	0	0	0	OC	9	17	8	N	9.7
37	8	B	FX	FX1	303	47.31922902	-53.91075801	4	3	6/17/2016	12:09	6/17/2016 12:09	6/18/2016	13:30	6/18/2016 13:30	25.4	23	20	43	0	0	0	0	0	0	0	0	OC	9	17	8	N	9.7
38	8	B	FX	FX1	304	47.31913799	-53.91067101	3	3	6/17/2016	12:12	6/17/2016 12:12	6/18/2016	13:35	6/18/2016 13:35	25.4	22	12	34	1	0	0	0	0	0	0	0	OC	9	17	8	N	9.7
39	8	B	FX	FX1	305	47.31905099	-53.91062298	5	3	6/17/2016	12:13	6/17/2016 12:13	6/18/2016	13:44	6/18/2016 13:44	25.5	9	7	16	0	0	0	0	0	0	0	0	OC	9	17	8	N	9.7
40	8	B	FX	FX1	306	47.318967	-53.91064804	2	3	6/17/2016	12:14	6/17/2016 12:14	6/18/2016	13:45	6/18/2016 13:45	25.5	37	14	51	0	0	0	0	0	0	0	0	OC	9	17	8	N	9.7
41	9	C	FX	FX1	307	47.31787601	-53.91340502	1	3	6/17/2016	12:43	6/17/2016 12:43	6/18/2016	14:05	6/18/2016 14:05	25.4	44	9	53	0	1	0	1	0	0	0	0	OC	9	17	8	N	9.7
42	9	C	FX	FX1	308	47.31787803	-53.91354801	4	3	6/17/2016	12:45	6/17/2016 12:45	6/18/2016	14:10	6/18/2016 14:10	25.4	41	11	52	0	0	0	0	0	0	0	0	OC	9	17	8	N	9.7
43	9	C	FX	FX1	309	47.31787199	-53.91369	3	3	6/17/2016	12:45	6/17/2016 12:45	6/18/2016	14:25	6/18/2016 14:25	25.7	7	16	23	0	0	0	0	0	0	0	0	OC	9	17	8	N	9.7
44	9	C	FX	FX1	310	47.31786897	-53.91379402	5	3	6/17/2016	12:46	6/17/2016 12:46	6/18/2016	14:26	6/18/2016 14:26	25.7	36	5	41	0	0	0	0	0	0	0	0	OC	9	17	8	N	9.7
45	9	C	FX	FX1	311	47.31785799	-53.913891	2	3	6/17/2016	12:47	6/17/2016 12:47	6/18/2016	14:27	6/18/2016 14:27	25.7	32	3	35	0	1	0	0	0	0	0	0	OC	9	17	8	N	9.7
46	10	A	FX	FX1	297	47.32263803	-53.91689097	5	4	6/21/2016	11:59	6/21/2016 11:59	6/22/2016	12:04	6/22/2016 12:04	24.1	27	3	30	0	0	0	0	0	0	0	0	FOG	14	16	8	N	14.6
47	10	A	FX	FX1	298	47.32268496	-53.916781	2	4	6/21/2016	12:00	6/21/2016 12:00	6/22/2016	12:19	6/22/2016 12:19	24.3	62	14	76	0	0	0	0	0	0	0	0	FOG	14	16	8	N	14.6
48	10	A	FX	FX1	299	47.32271003	-53.91664898	3	4	6/21/2016	12:02	6/21/2016 12:02	6/22/2016	12:25	6/22/2016 12:25	24.4	21	5	26	0	0	0	0	0	0	0	0	FOG	14	16	8	N	14.6
49	10	A	FX	FX1	300	47.32273802	-53.91650196	4	4	6/21/2016	12:04	6/21/2016 12:04	6/22/2016	12:30	6/22/2016 12:30	24.4	73	12	85	0	0	0	0	0	0	0	0	FOG	14	16	8	N	14.6
50	10	A	FX	FX1	301	47.32278798	-53.91636802	1	4	6/21/2016	12:05	6/21/2016 12:05	6/22/2016	12:35	6/22/2016 12:35	24.5	48	10	58	0	0	0	0	0	0	0	0	FOG	14	16	8	N	14.6	DST 1084 IN
51	11	B	FX	FX1	302	47.319326	-53.91079003	3	4	6/21/2016	12:21	6/21/2016 12:21	6/22/2016	13:05	6/22/2016 13:05	24.7	34	15	49	0	0	0	0	0	0	0	0	FOG	14	16	8	N	14.6
52	11	B	FX	FX1	303	47.31922902	-53.91075801	1	4	6/21/2016	12:27	6/21/2016 12:27	6/22/2016	13:06	6/22/2016 13:06	24.6	19	8	27	0	0	0	0	0	0	0	0	FOG	14	16	8	N	14.6
53	11	B	FX	FX1	304	47.31913799	-53.91067101	2	4	6/21/2016	12:29	6/21/2016 12:29	6/22/2016	13:10	6/22/2016 13:10	24.7	31	5	36	0	0	0	0	0	0	0	0	FOG	14	16	8	N	14.6
54	11	B	FX	FX1	305	47.31905099	-53.91062298	4	4	6/21/2016	12:30	6/21/2016 12:30	6/22/2016	13:19	6/22/2016 13:19	24.8	43	16	59	0	0	0	0	0	0	0	0	FOG	14	16	8	N	14.6
55	11	B	FX	FX1	306	47.318967	-53.91064804	5	4	6/21/2016	12:31	6/21/2016 12:31	6/22/2016	13:25	6/22/2016 13:25	24.9	17	2	19	0	0	0	0	0	0	0	0	FOG	14	16	8	N	14.6
56	12	C	FX	FX1	307	47.31787601	-53.91340502	1	4	6/21/2016	12:41	6/21/2016 12:41	6/22/2016	13:42	6/22/2016 13:42	25	28	6	34	0	1	0	0	0	0	0	0	FOG	14	16	8	N	14.6	DST 1089 IN
57	12	C	FX	FX1	308	47.31787803	-53.91354801	5	4	6/21/2016	12:44	6/21/2016 12:44	6/22/2016	13:45	6/22/2016 13:45	25	20	5	25	0	0	0	0	1	0	0	0	FOG	14	16	8	N	14.6
58	12	C	FX	FX1	309	47.31787199	-53.91369	2	4	6/21/2016	12:45	6/21/2016 12:45	6/22/2016	13:50	6/22/2016 13:50	25.1	44	6	50	0	1	0	0	0	0	0	0	FOG	14	16	8	N	14.6
59	12	C	FX	FX1	310	47.31786897	-53.91379402	3	4	6/21/2016	12:46	6/21/2016 12:46	6/22/2016	13:55	6/22/2016 13:55	25.1	1	3	4	1	0	0	0	0	0	0	0	FOG	14	16	8	N	14.6
60	12	C	FX	FX1	311	47.31785799	-53.913891	4	4	6/21/2016	12:47	6/21/2016 12:47	6/22/2016	13:58	6/22/2016 13:58	25.2	39	11	50	0	1	0	0	0	0	0	0	FOG	14	16	8	N	14.6
61	13	A	FX	FX1	297	47.32263803	-53.91689097	1	5	6/22/2016	12:46	6/22/2016 12:46	6/23/2016	13:05	6/23/2016 13:05	24.3	30	4	34	0	0	0	0	0	0	0	0	RDF	14	40	8	N	14.1
62	13	A	FX	FX1	298	47.32268496	-53.916781	5	5	6/22/2016	12:48	6/22/2016 12:48	6/23/2016	13:11	6/23/2016 13:11	24.4	23	3	26	0	0	0	0	0	0	0	0	RDF	14	40	8	N	14.1
63	13	A	FX	FX1	299	47.32271003	-53.91664898	2	5	6/22/2016	12:49	6/22/2016 12:49	6/23/2016	13:15	6/23/2016 13:15	24.4	37	11	48	0	0	0	0	0	0	0	0	RDF	14	40	8	N	14.1
64	13	A	FX	FX1	300	47.32273802	-53.91650196	3	5	6/22/2016	12:50	6/22/2016 12:50	6/23/2016	13:19	6/23/2016 13:19	24.5	54	11	65	0	0	0	0	0	0	0	0	RDF	14	40	8	N	14.1
65	13	A	FX	FX1	301	47.32278798	-53.91636802	4	5	6/22/2016	12:51	6/22/2016 12:51	6/23/2016	13:24	6/23/2016 13:24	24.6	64	12	76	0	0	0	0	0	0	0	0	RDF	14	40	8	N	14.1
66	14	B	FX	FX1	302	47.319326	-53.91079003	2	5	6/22/2016	13:32	6/22/2016 13:32	6/23/2016	13:47	6/23/2016 13:47	24.3	47	17	64	0	0	0	0	0	0	0	0	RDF	14	40	8	N	14.1
67	14	B	FX	FX1	303	47.31922902	-53.91075801	4	5	6/22/2016	13:33	6/22/2016 13:33	6/23/2016	13:52	6/23/2016 13:52	24.3	46	18	64	0	0	0	0	0	0	0	0	RDF	14	40	8	N	14.1
68	14	B	FX	FX1	304	47.31913799	-53.91067101	1	5	6/22/2016	13:34	6/22/2016 13:34	6/23/2016	13:58	6/23/2016 13:58	24.4	30	11	41	1	0	0	0	0	0	0	0	RDF	14	40	8	N	14.1
69	14	B	FX	FX1	305	47.31905099	-53.91062298	3	5	6/22/2016	13:35	6/22/2016 13:35	6/23/2016	14:04	6/23/2016 14:04	24.5	22	7	29	0	0	0	0	0	0	0	0	RDF	14	40	8	N	14.1
70	14	B	FX	FX1	306	47.318967	-53.91064804	5	5	6/22/2016	13:36	6/22/2016 13:36	6/23/2016	14:09	6/23/2016 14:09	24.6	17	7	24	0	0	0	0	0	0	0	0	RDF	14	40	8	N	14.1
71	15	C	FX	FX1	307	47.31787601	-53.91340502	3	5	6/22/2016	14:02	6/22/2016 14:02	6/23/2016	15:00	6/23/2016 15:00	25	3	2	5	0	0	0	0	0	0	0	0	RDF	14	40	8	N	14.1
72	15	C	FX	FX1	308	47.31787803	-53.91354801	4	5	6/22/2016	14:03	6/22/2016 14:03	6/23/2016	15:01	6/23/2016 15:01	25	18	2	20	0	1	0	0	0	0	0	0	RDF	14	40	8	N	14.1
73	15	C	FX	FX1	309	47.31787199	-53.91369	1	5	6/22/2016	14:04	6/22/2016 14:04	6/23/2016	15:01	6/23/2016 15:01	25	27	10	37	1	0	0	0	0	0	0	0	RDF	14	40	8	N	14.1
74	15	C	FX	FX1	310	47.31786897	-53.91379402	2	5	6/22/2016	14:05	6/22/2016 14:05	6/23/2016	15:14	6/23/2016 15:14	25.2	20	4	24	1	2	0	0	0	0	0	0	RDF	14	40	8	N	14.1
75	15	C	FX	FX1	311	47.31785799	-53.913891	5	5	6/22/2016	14:06	6/22/2016 14:06	6/23/2016	15:17	6/23/2016 15:17	25.2	17	1	18	0	2	0	0	0	0	0	0	RDF	14	40	8	N	14.1
76	16	A	FX	FX1	297	47.32263803	-53.91689097	4	6	6/23/2016	13:32	6/23/2016 13:32	6/24/2016	13:25	6/24/2016 13:25	23.9	45	4	49	0	0	0	0	0	0	0	0	OC	12	25	8	N	13.8
77	16	A	FX	FX1	298	47.32268496	-53.916781	2	6	6/23/2016	13:34	6/23/2016 13:34	6/24/2016	13:31	6/24/2016 13:31	24	38	10	48	0	0	0	0	0	0	0	0	OC	12	25	8	N	13.8
78	16	A	FX	FX1	299	47.32271003	-53.91664898	1	6	6/23/2016	13:35	6/23/2016 13:35	6/24/2016	13:37	6/24/2016 13:37	24	6	0	6	0	0	0	0	0	0	0	0	OC	12	25	8	N	13.8
79	16	A	FX	FX1	300	47.32273802	-53.91650196	5	6	6/23/2016	13:36	6/23/2016 13:36	6/24/2016	13:42	6/24/2016 13:42	24.1	28	4	32	0	0	0	0	0	0	0	0	OC	12	25	8	N	13.8
80	16	A	FX	FX1	301	47.32278798	-53.91636802	3	6	6/23/2016	13:37	6/23/2016 13:37	6/24/2016	13:57	6/24/2016 13:57	24.3	40	3	43	0	0	0	0	0	0	0	0	OC	12	25	8	N	13.8
81	17	B	FX	FX1	302	47.319326	-53.91079003	3	6	6/23/2016	14:14	6/23/2016 14:14	6/24/2016	14:16	6/24/2016 14:16	24	11	12	23	0	1	0	0	0	0	0	0	OC	12	25	8	N	13.8
82	17	B	FX	FX1	303	47.31922902	-53.91075801	5	6	6/23/2016	14:15	6/23/2016 14:15	6/24/2016	14:20	6/24/2016 14:20	24.1	19	8	27	0	0	0	0	0	0	0	0	OC	12	25	8	N	13.8
83	17	B	FX	FX1	304	47.31913799	-53.91067101	2	6	6/23/2016	14:17	6/23/2016 14:17	6/24/2016	14:24	6/24/2016 14:24	24.1	23	8	31	0	0	0	0	0	0	0	0	OC	12	25	8	N	13.8
84	17	B	FX	FX1	305	47.31905099	-53.91062298	4	6	6/23/2016	14:18	6/23/2016 14:18	6/24/2016	14:28	6/24/2016 14:28	24.2	20	6	26	1	0	0	0	0	0	0	0	OC	12	25	8	N	13.8
85	17	B	FX	FX1	306	47.318967	-53.91064804	1	6	6/23/2016	14:19	6/23/2016 14:19	6/24/2016	14:32	6/24/2016 14:32	24.2	8	6	14	0	0	0	0	0	0	0	0	OC	12	25	8	N	13.8
86	18	C	FX	FX1	307	47.31787601	-53.91340502	4	6	6/23/2016	15:20	6/23/2016 15:20	6/24/2016	14:50	6/24/2016 14:50	23.5	37	6	43	1	0	0	0	0	0	0	0	OC	12	25	8	N	13.8
87	18	C	FX	FX1	308	47.31787803	-53.91354801	5	6	6/23/2016	15:21	6/23/2016 15:21	6/24/2016	14:51	6/24/2016 14:51	23.5	8	2	10	1	2	0	0	0	0	0	0	OC	12	25	8	N	13.8
88	18	C	FX	FX1	309	47.31787199	-53.91369	2	6	6/23/2016	15:22	6/23/2016 15:22	6/24/2016	14:58	6/24/2016 14:58	23.6	22	2	24	1	1	0	0	0	0	0	0	OC	12	25	8	N	13.8
89	18	C	FX	FX1	310	47.31786897	-53.91379402	3	6	6/23/2016	15:23	6/23/2016 15:23	6/24/2016	14:59	6/24/2016 14:59	23.6	3	1	4	0	0	0	0	0	0	0	0	OC	12	25	8	N	13.8
90	18	C	FX	FX1	311	47.31785799	-53.913891	1	6	6/23/2016	15:24	6/23/2016 15:24	6/24/2016	15:05	6/24/2016 15:05	23.7	15	6	21	0	0	0	0	0	0	0	0	OC	12	25	8	N	13.8
91	19	A	FX	FX1	297	47.32263803	-53.91689097	4	7	6/24/2016	14:02	6/24/2016 14:02	6/25/2016	15:23	6/25/2016 15:23	25.4	37	9	46	0	0	0	0	0	0	0	0	OC	13	32	8	N	13.4
92	19	A	FX	FX1	298	47.32268496	-53.916781	3	7	6/24/2016	14:03	6/24/2016 14:03	6/25/2016	15:24	6/25/2016 15:24	25.4	5	2	7	0	0	0	0	0	0	0	0	OC	13	32	8	N	13.4
93	19	A	FX	FX1	299	47.32271003	-53.91664898	5	7	6/24/2016	14:04	6/24/2016 14:04	6/25/2016	15:28	6/25/2016 15:28	25.4	11	5	16	0	0	0	0	0	0	0	0	OC	13	32	8	N	13.4
94	19	A	FX	FX1	300	47.32273802	-53.91650196	2	7	6/24/2016	14:05	6/24/2016 14:05	6/25/2016	15:29	6/25/2016 15:29	25.4	20	1	21	0	0	0	0	0	0	0	0	OC	13	32	8	N	13.4
95	19	A	FX	FX1	301	47.32278798	-53.91636802	1	7	6/24/2016	14:06	6/24/2016 14:06	6/25/2016	15:40	6/25/2016 15:40	25.6	34	6	40	0	0	0	0	0	0	0	0	OC	13	32	8	N	13.4	DST 1084 OUT
96	20	B	FX	FX1	302	47.319326	-53.91079003	3	7	6/24/2016	14:38	6/24/2016 14:38	6/25/2016	13:50	6/25/2016 13:50	23.2	26	11	37	0	0	0	0	0	0	0	0	OC	13	32	8	N	13.4
97	20	B	FX	FX1	303	47.31922902	-53.91075801	1	7	6/24/2016	14:39	6/24/2016 14:39	6/25/2016	13:55	6/25/2016 13:55	23.3	10	1	11	0	0	0	0	0	0	0	0	OC	13	32	8	N	13.4
98	20	B	FX	FX1	304	47.31913799	-53.91067101	4	7	6/24/2016	14:40	6/24/2016 14:40	6/25/2016	14:00	6/25/2016 14:00	23.3	20	10	30	0	0	0	0	0	0	0	0	OC	13	32	8	N	13.4
99	20	B	FX	FX1	305	47.31905099	-53.91062298	2	7	6/24/2016	14:41	6/24/2016 14:41	6/25/2016	14:40	6/25/2016 14:40	24	27	6	33	0	0	0	0	0	0	0	0	OC	13	32	8	N	13.4
100	20	B	FX	FX1	306	47.318967	-53.91064804	5	7	6/24/2016	14:42	6/24/2016 14:42	6/25/2016	14:41	6/25/2016 14:41	24	8	0	8	0	0	0	0	0	0	0	0	OC	13	32	8	N	13.4
101	21	C	FX	FX1	307	47.31787601	-53.91340502	2	7	6/24/2016	15:10	6/24/2016 15:10	6/25/2016	15:00	6/25/2016 15:00	23.8	26	4	30	0	0	0	0	0	0	0	0	OC	13	32	8	N	13.4
102	21	C	FX	FX1	308	47.31787803	-53.91354801	3	7	6/24/2016	15:11	6/24/2016 15:11	6/25/2016	15:00	6/25/2016 15:00	23.8	0	0	0	0	0	0	0	0	0	0	0	OC	13	32	8	N	13.4	NO CATCH
103	21	C	FX	FX1	309	47.31787199	-53.91369	5	7	6/24/2016	15:12	6/24/2016 15:12	6/25/2016	15:05	6/25/2016 15:05	23.9	17	8	25	2	0	0	0	0	0	0	0	OC	13	32	8	N	13.4
104	21	C	FX	FX1	310	47.31786897	-53.91379402	4	7	6/24/2016	15:13	6/24/2016 15:13	6/25/2016	15:10	6/25/2016 15:10	24	14	7	21	0	0	0	0	0	0	0	0	OC	13	32	8	N	13.4
105	21	C	FX	FX1	311	47.31785799	-53.913891	1	7	6/24/2016	15:14	6/24/2016 15:14	6/25/2016	15:10	6/25/2016 15:10	23.9	13	3	16	0	0	0	0	0	0	0	0	OC	13	32	8	N	13.4	DST 1089 OUT
106	22	A	FX	FX1	314	47.32284799	-53.91619602	1	8	6/28/2016	8:15	6/28/2016 8:15	6/29/2016	9:09	6/29/2016 9:09	24.9	13	0	13	0	0	0	0	0	0	0	0	SUN	16	22	0	N	16.2	DST 1089 IN
107	22	A	FX	FX1	315	47.32289099	-53.91606702	4	8	6/28/2016	8:17	6/28/2016 8:17	6/29/2016	9:15	6/29/2016 9:15	25	80	24	104	0	0	0	0	0	0	0	0	SUN	16	22	0	N	16.2
108	22	A	FX	FX1	316	47.32291899	-53.915948	5	8	6/28/2016	8:20	6/28/2016 8:20	6/29/2016	9:18	6/29/2016 9:18	25	13	3	16	1	0	0	0	0	0	0	0	SUN	16	22	0	N	16.2
109	22	A	FX	FX1	317	47.32297297	-53.91585102	2	8	6/28/2016	8:22	6/28/2016 8:22	6/29/2016	9:23	6/29/2016 9:23	25	18	4	22	0	0	0	0	0	0	0	0	SUN	16	22	0	N	16.2
110	22	A	FX	FX1	318	47.32302996	-53.91573803	3	8	6/28/2016	8:24	6/28/2016 8:24	6/29/2016	9:25	6/29/2016 9:25	25	9	3	12	0	0	0	0	0	0	0	0	SUN	16	22	0	N	16.2
111	23	B	FX	FX1	302	47.319326	-53.91079003	3	8	6/28/2016	8:57	6/28/2016 8:57	6/29/2016	9:43	6/29/2016 9:43	24.8	41	10	51	0	0	0	0	0	0	0	0	SUN	16	22	0	N	16.2
112	23	B	FX	FX1	303	47.31922902	-53.91075801	2	8	6/28/2016	8:58	6/28/2016 8:58	6/29/2016	9:46	6/29/2016 9:46	24.8	42	17	59	0	0	0	0	0	0	0	0	SUN	16	22	0	N	16.2
113	23	B	FX	FX1	304	47.31913799	-53.91067101	1	8	6/28/2016	8:59	6/28/2016 8:59	6/29/2016	9:48	6/29/2016 9:48	24.8	31	9	40	0	0	0	0	0	1	0	0	SUN	16	22	0	N	16.2
114	23	B	FX	FX1	305	47.31905099	-53.91062298	5	8	6/28/2016	9:00	6/28/2016 9:00	6/29/2016	9:58	6/29/2016 9:58	25	12	8	20	0	0	0	0	0	0	0	0	SUN	16	22	0	N	16.2
115	23	B	FX	FX1	306	47.318967	-53.91064804	4	8	6/28/2016	9:02	6/28/2016 9:02	6/29/2016	10:02	6/29/2016 10:02	25	30	5	35	1	0	0	0	0	0	0	0	SUN	16	22	0	N	16.2
116	24	C	FX	FX1	307	47.31787601	-53.91340502	3	8	6/28/2016	9:12	6/28/2016 9:12	6/29/2016	10:15	6/29/2016 10:15	25.1	9	3	12	1	0	0	0	0	0	0	0	SUN	16	22	0	N	16.2
117	24	C	FX	FX1	308	47.31787803	-53.91354801	2	8	6/28/2016	9:13	6/28/2016 9:13	6/29/2016	10:19	6/29/2016 10:19	25.1	19	2	21	0	0	0	0	0	0	0	0	SUN	16	22	0	N	16.2
118	24	C	FX	FX1	309	47.31787199	-53.91369	1	8	6/28/2016	9:14	6/28/2016 9:14	6/29/2016	10:22	6/29/2016 10:22	25.1	22	4	26	1	0	0	0	0	0	0	0	SUN	16	22	0	N	16.2	DST 1084 IN
119	24	C	FX	FX1	310	47.31786897	-53.91379402	5	8	6/28/2016	9:15	6/28/2016 9:15	6/29/2016	10:24	6/29/2016 10:24	25.2	15	5	20	2	1	0	0	0	0	0	0	SUN	16	22	0	N	16.2
120	24	C	FX	FX1	311	47.31785799	-53.913891	4	8	6/28/2016	9:16	6/28/2016 9:16	6/29/2016	10:26	6/29/2016 10:26	25.2	17	2	19	0	0	0	0	0	0	0	0	SUN	16	22	0	N	16.2
121	25	A	FX	FX1	297	47.32263803	-53.91689097	3	9	6/29/2016	9:31	6/29/2016 9:31	6/30/2016	9:48	6/30/2016 9:48	24.3	5	0	5	0	0	0	0	0	0	0	0	FOG	16	26	8	N	16.9
122	25	A	FX	FX1	298	47.32268496	-53.916781	2	9	6/29/2016	9:32	6/29/2016 9:32	6/30/2016	9:52	6/30/2016 9:52	24.3	36	4	40	0	0	0	0	0	0	0	0	FOG	16	26	8	N	16.9
123	25	A	FX	FX1	299	47.32271003	-53.91664898	1	9	6/29/2016	9:33	6/29/2016 9:33	6/30/2016	9:54	6/30/2016 9:54	24.3	12	6	18	0	0	0	0	0	0	0	0	FOG	16	26	8	N	16.9
124	25	A	FX	FX1	300	47.32273802	-53.91650196	5	9	6/29/2016	9:34	6/29/2016 9:34	6/30/2016	9:56	6/30/2016 9:56	24.4	13	3	16	0	0	0	0	0	0	0	0	FOG	16	26	8	N	16.9
125	25	A	FX	FX1	301	47.32278798	-53.91636802	4	9	6/29/2016	9:35	6/29/2016 9:35	6/30/2016	9:59	6/30/2016 9:59	24.4	25	5	30	0	0	0	0	0	0	0	0	FOG	16	26	8	N	16.9
126	26	B	FX	FX1	302	47.319326	-53.91079003	5	9	6/29/2016	10:06	6/29/2016 10:06	6/30/2016	10:23	6/30/2016 10:23	24.3	12	2	14	1	0	0	0	0	0	0	0	FOG	16	26	8	N	16.9
127	26	B	FX	FX1	303	47.31922902	-53.91075801	2	9	6/29/2016	10:07	6/29/2016 10:07	6/30/2016	10:26	6/30/2016 10:26	24.3	32	10	42	1	2	0	0	0	0	0	0	FOG	16	26	8	N	16.9
128	26	B	FX	FX1	304	47.31913799	-53.91067101	1	9	6/29/2016	10:08	6/29/2016 10:08	6/30/2016	10:29	6/30/2016 10:29	24.3	26	5	31	0	0	0	0	0	0	0	0	FOG	16	26	8	N	16.9
129	26	B	FX	FX1	305	47.31905099	-53.91062298	4	9	6/29/2016	10:09	6/29/2016 10:09	6/30/2016	10:33	6/30/2016 10:33	24.4	28	6	34	0	0	0	0	0	0	0	0	FOG	16	26	8	N	16.9
130	26	B	FX	FX1	306	47.318967	-53.91064804	3	9	6/29/2016	10:10	6/29/2016 10:10	6/30/2016	10:36	6/30/2016 10:36	24.4	14	6	20	2	0	0	0	0	0	0	0	FOG	16	26	8	N	16.9
131	27	C	FX	FX1	307	47.31787601	-53.91340502	5	9	6/29/2016	10:29	6/29/2016 10:29	6/30/2016	10:50	6/30/2016 10:50	24.4	24	10	34	4	0	0	0	0	0	0	0	FOG	16	26	8	N	16.9
132	27	C	FX	FX1	308	47.31787803	-53.91354801	4	9	6/29/2016	10:30	6/29/2016 10:30	6/30/2016	10:55	6/30/2016 10:55	24.4	22	9	31	0	0	0	0	0	0	0	0	FOG	16	26	8	N	16.9
133	27	C	FX	FX1	309	47.31787199	-53.91369	1	9	6/29/2016	10:31	6/29/2016 10:31	6/30/2016	10:55	6/30/2016 10:55	24.4	18	4	22	0	0	0	0	0	0	0	0	FOG	16	26	8	N	16.9
134	27	C	FX	FX1	310	47.31786897	-53.91379402	2	9	6/29/2016	10:32	6/29/2016 10:32	6/30/2016	10:58	6/30/2016 10:58	24.4	23	9	32	5	0	0	0	0	0	0	0	FOG	16	26	8	N	16.9
135	27	C	FX	FX1	311	47.31785799	-53.913891	3	9	6/29/2016	10:33	6/29/2016 10:33	6/30/2016	11:00	6/30/2016 11:00	24.5	16	5	21	2	0	0	0	0	0	0	0	FOG	16	26	8	N	16.9
136	28	A	FX	FX1	297	47.32263803	-53.91689097	4	10	6/30/2016	10:13	6/30/2016 10:13	7/1/2016	9:34	7/1/2016 9:34	23.3	25	6	31	0	0	0	0	0	0	0	0	MIX	18	25	7	N	17.6
137	28	A	FX	FX1	298	47.32268496	-53.916781	5	10	6/30/2016	10:14	6/30/2016 10:14	7/1/2016	9:36	7/1/2016 9:36	23.4	12	2	14	0	0	0	0	0	0	0	0	MIX	18	25	7	N	17.6
138	28	A	FX	FX1	299	47.32271003	-53.91664898	1	10	6/30/2016	10:15	6/30/2016 10:15	7/1/2016	9:38	7/1/2016 9:38	23.4	5	1	6	0	0	0	0	0	0	0	0	MIX	18	25	7	N	17.6
139	28	A	FX	FX1	300	47.32273802	-53.91650196	3	10	6/30/2016	10:16	6/30/2016 10:16	7/1/2016	9:40	7/1/2016 9:40	23.4	34	5	39	0	0	0	0	0	0	0	0	MIX	18	25	7	N	17.6
140	28	A	FX	FX1	301	47.32278798	-53.91636802	2	10	6/30/2016	10:17	6/30/2016 10:17	7/1/2016	9:42	7/1/2016 9:42	23.4	23	0	23	0	0	0	0	0	0	0	0	MIX	18	25	7	N	17.6
141	29	B	FX	FX1	302	47.319326	-53.91079003	2	10	6/30/2016	10:41	6/30/2016 10:41	7/1/2016	10:13	7/1/2016 10:13	23.5	26	2	28	1	1	0	0	0	0	0	0	MIX	18	25	7	N	17.6
142	29	B	FX	FX1	303	47.31922902	-53.91075801	3	10	6/30/2016	10:42	6/30/2016 10:42	7/1/2016	10:16	7/1/2016 10:16	23.6	16	7	23	1	0	0	0	0	0	0	0	MIX	18	25	7	N	17.6
143	29	B	FX	FX1	304	47.31913799	-53.91067101	5	10	6/30/2016	10:43	6/30/2016 10:43	7/1/2016	10:19	7/1/2016 10:19	23.6	17	5	22	0	1	0	0	0	1	0	0	MIX	18	25	7	N	17.6
144	29	B	FX	FX1	305	47.31905099	-53.91062298	1	10	6/30/2016	10:44	6/30/2016 10:44	7/1/2016	10:21	7/1/2016 10:21	23.6	8	1	9	0	1	0	0	0	0	0	0	MIX	18	25	7	N	17.6
145	29	B	FX	FX1	306	47.318967	-53.91064804	4	10	6/30/2016	10:45	6/30/2016 10:45	7/1/2016	10:30	7/1/2016 10:30	23.8	31	7	38	1	0	0	0	0	0	0	0	MIX	18	25	7	N	17.6
146	30	C	FX	FX1	307	47.31787601	-53.91340502	2	10	6/30/2016	11:02	6/30/2016 11:02	7/1/2016	10:37	7/1/2016 10:37	23.6	20	0	20	0	0	0	0	0	0	0	0	MIX	18	25	7	N	17.6
147	30	C	FX	FX1	308	47.31787803	-53.91354801	1	10	6/30/2016	11:03	6/30/2016 11:03	7/1/2016	10:39	7/1/2016 10:39	23.6	1	1	2	0	0	0	0	0	0	0	0	MIX	18	25	7	N	17.6
148	30	C	FX	FX1	309	47.31787199	-53.91369	4	10	6/30/2016	11:04	6/30/2016 11:04	7/1/2016	10:41	7/1/2016 10:41	23.6	13	4	17	0	1	0	0	0	0	0	0	MIX	18	25	7	N	17.6
149	30	C	FX	FX1	310	47.31786897	-53.91379402	5	10	6/30/2016	11:05	6/30/2016 11:05	7/1/2016	10:43	7/1/2016 10:43	23.6	19	5	24	1	0	0	0	0	1	0	0	MIX	18	25	7	N	17.6
150	30	C	FX	FX1	311	47.31785799	-53.913891	3	10	6/30/2016	11:06	6/30/2016 11:06	7/1/2016	10:45	7/1/2016 10:45	23.6	2	0	2	0	0	0	0	0	0	0	0	MIX	18	25	7	N	17.6
151	31	A	FX	FX1	321	47.32260098	-53.91628797	2	11	7/1/2016	9:48	7/1/2016 9:48	7/2/2016	10:37	7/2/2016 10:37	24.8	40	4	44	0	0	0	0	0	0	0	0	FOG	13	22	8	N	17.3
152	31	A	FX	FX1	322	47.32265001	-53.91615897	1	11	7/1/2016	9:49	7/1/2016 9:49	7/2/2016	10:37	7/2/2016 10:37	24.8	13	2	15	0	0	0	0	0	0	0	0	FOG	13	22	8	N	17.3
153	31	A	FX	FX1	323	47.32268999	-53.91611698	4	11	7/1/2016	9:51	7/1/2016 9:51	7/2/2016	10:37	7/2/2016 10:37	24.8	36	5	41	0	0	0	0	0	0	0	0	FOG	13	22	8	N	17.3
154	31	A	FX	FX1	324	47.32281396	-53.91605797	5	11	7/1/2016	9:52	7/1/2016 9:52	7/2/2016	10:37	7/2/2016 10:37	24.8	19	1	20	0	0	1	0	0	0	0	0	FOG	13	22	8	N	17.3
155	31	A	FX	FX1	325	47.32289803	-53.91602696	3	11	7/1/2016	10:06	7/1/2016 10:06	7/2/2016	10:43	7/2/2016 10:43	24.6	0	0	0	0	0	0	0	0	0	0	0	FOG	13	22	8	N	17.3	NO CATCH
156	32	B	FX	FX1	302	47.319326	-53.91079003	1	11	7/1/2016	10:25	7/1/2016 10:25	7/2/2016	10:56	7/2/2016 10:56	24.5	19	9	28	2	0	0	0	0	0	0	0	FOG	13	22	8	N	17.3
157	32	B	FX	FX1	303	47.31922902	-53.91075801	3	11	7/1/2016	10:26	7/1/2016 10:26	7/2/2016	10:58	7/2/2016 10:58	24.5	18	4	22	1	0	0	0	1	0	0	0	FOG	13	22	8	N	17.3
158	32	B	FX	FX1	304	47.31913799	-53.91067101	5	11	7/1/2016	10:27	7/1/2016 10:27	7/2/2016	11:00	7/2/2016 11:00	24.6	12	6	18	0	0	0	0	0	0	0	0	FOG	13	22	8	N	17.3
159	32	B	FX	FX1	305	47.31905099	-53.91062298	4	11	7/1/2016	10:28	7/1/2016 10:28	7/2/2016	11:02	7/2/2016 11:02	24.6	21	7	28	0	0	0	0	0	0	0	0	FOG	13	22	8	N	17.3
160	32	B	FX	FX1	306	47.318967	-53.91064804	2	11	7/1/2016	10:29	7/1/2016 10:29	7/2/2016	11:04	7/2/2016 11:04	24.6	38	8	46	5	0	0	0	0	0	0	0	FOG	13	22	8	N	17.3
161	33	C	FX	FX1	307	47.31787601	-53.91340502	2	11	7/1/2016	10:48	7/1/2016 10:48	7/2/2016	11:14	7/2/2016 11:14	24.4	19	2	21	1	1	0	0	0	0	0	0	FOG	13	22	8	N	17.3
162	33	C	FX	FX1	308	47.31787803	-53.91354801	3	11	7/1/2016	10:49	7/1/2016 10:49	7/2/2016	11:17	7/2/2016 11:17	24.5	2	1	3	0	0	0	0	0	0	0	0	FOG	13	22	8	N	17.3
163	33	C	FX	FX1	309	47.31787199	-53.91369	1	11	7/1/2016	10:50	7/1/2016 10:50	7/2/2016	11:18	7/2/2016 11:18	24.5	13	1	14	0	0	0	0	0	0	0	0	FOG	13	22	8	N	17.3
164	33	C	FX	FX1	310	47.31786897	-53.91379402	5	11	7/1/2016	10:51	7/1/2016 10:51	7/2/2016	11:20	7/2/2016 11:20	24.5	18	1	19	0	1	0	0	0	0	0	0	FOG	13	22	8	N	17.3
165	33	C	FX	FX1	311	47.31785799	-53.913891	4	11	7/1/2016	10:52	7/1/2016 10:52	7/2/2016	11:22	7/2/2016 11:22	24.5	12	2	14	0	1	0	0	0	0	0	0	FOG	13	22	8	N	17.3
166	34	A	FX	FX1	314	47.32284799	-53.91619602	3	12	7/2/2016	10:46	7/2/2016 10:46	7/3/2016	11:32	7/3/2016 11:32	24.8	54	3	57	0	0	0	0	0	0	0	0	MIX	16	12	5	N	16
167	34	A	FX	FX1	315	47.32289099	-53.91606702	5	12	7/2/2016	10:47	7/2/2016 10:47	7/3/2016	11:35	7/3/2016 11:35	24.8	10	0	10	0	0	0	0	0	0	0	0	MIX	16	12	5	N	16
168	34	A	FX	FX1	316	47.32291899	-53.915948	4	12	7/2/2016	10:48	7/2/2016 10:48	7/3/2016	11:37	7/3/2016 11:37	24.8	34	2	36	0	0	0	0	0	0	0	0	MIX	16	12	5	N	16
169	34	A	FX	FX1	317	47.32297297	-53.91585102	1	12	7/2/2016	10:49	7/2/2016 10:49	7/3/2016	11:40	7/3/2016 11:40	24.8	6	2	8	0	0	0	0	0	0	0	0	MIX	16	12	5	N	16
170	34	A	FX	FX1	318	47.32302996	-53.91573803	2	12	7/2/2016	10:50	7/2/2016 10:50	7/3/2016	11:45	7/3/2016 11:45	24.9	28	2	30	0	0	0	0	0	0	0	0	MIX	16	12	5	N	16
171	35	B	FX	FX1	302	47.319326	-53.91079003	4	12	7/2/2016	11:06	7/2/2016 11:06	7/3/2016	10:10	7/3/2016 10:10	23.1	24	4	28	1	0	0	0	0	0	0	0	MIX	16	12	5	N	16
172	35	B	FX	FX1	303	47.31922902	-53.91075801	2	12	7/2/2016	11:07	7/2/2016 11:07	7/3/2016	10:15	7/3/2016 10:15	23.1	51	5	56	2	1	0	0	0	0	0	0	MIX	16	12	5	N	16
173	35	B	FX	FX1	304	47.31913799	-53.91067101	1	12	7/2/2016	11:08	7/2/2016 11:08	7/3/2016	10:20	7/3/2016 10:20	23.2	6	1	7	0	0	0	0	0	0	0	0	MIX	16	12	5	N	16
174	35	B	FX	FX1	305	47.31905099	-53.91062298	3	12	7/2/2016	11:09	7/2/2016 11:09	7/3/2016	10:29	7/3/2016 10:29	23.3	20	9	29	2	0	0	0	0	0	0	0	MIX	16	12	5	N	16
175	35	B	FX	FX1	306	47.318967	-53.91064804	5	12	7/2/2016	11:10	7/2/2016 11:10	7/3/2016	10:35	7/3/2016 10:35	23.4	17	5	22	1	1	0	0	0	0	0	0	MIX	16	12	5	N	16
176	36	C	FX	FX1	307	47.31787601	-53.91340502	1	12	7/2/2016	11:24	7/2/2016 11:24	7/3/2016	10:59	7/3/2016 10:59	23.6	7	0	7	0	1	0	0	0	0	0	0	MIX	16	12	5	N	16
177	36	C	FX	FX1	308	47.31787803	-53.91354801	3	12	7/2/2016	11:25	7/2/2016 11:25	7/3/2016	11:02	7/3/2016 11:02	23.6	10	4	14	3	4	0	0	0	0	0	0	MIX	16	12	5	N	16
178	36	C	FX	FX1	309	47.31787199	-53.91369	5	12	7/2/2016	11:26	7/2/2016 11:26	7/3/2016	11:08	7/3/2016 11:08	23.7	15	5	20	2	0	0	0	0	0	0	0	MIX	16	12	5	N	16
179	36	C	FX	FX1	310	47.31786897	-53.91379402	2	12	7/2/2016	11:27	7/2/2016 11:27	7/3/2016	11:12	7/3/2016 11:12	23.8	10	3	13	2	1	0	0	0	0	0	0	MIX	16	12	5	N	16
180	36	C	FX	FX1	311	47.31785799	-53.913891	4	12	7/2/2016	11:28	7/2/2016 11:28	7/3/2016	11:13	7/3/2016 11:13	23.8	15	6	21	1	1	0	0	0	0	0	0	MIX	16	12	5	N	16
181	37	A	FX	FX1	314	47.32284799	-53.91619602	4	13	7/3/2016	11:50	7/3/2016 11:50	7/4/2016	13:24	7/4/2016 13:24	25.6	36	0	36	0	0	0	0	0	0	0	0	OC	18	26	8	N	15.1
182	37	A	FX	FX1	315	47.32289099	-53.91606702	2	13	7/3/2016	11:51	7/3/2016 11:51	7/4/2016	13:27	7/4/2016 13:27	25.6	40	0	40	0	0	0	0	0	0	0	0	OC	18	26	8	N	15.1
183	37	A	FX	FX1	316	47.32291899	-53.915948	1	13	7/3/2016	11:52	7/3/2016 11:52	7/4/2016	13:30	7/4/2016 13:30	25.6	7	0	7	0	0	0	0	0	0	0	0	OC	18	26	8	N	15.1
184	37	A	FX	FX1	317	47.32297297	-53.91585102	5	13	7/3/2016	11:53	7/3/2016 11:53	7/4/2016	13:32	7/4/2016 13:32	25.6	14	1	15	0	0	1	0	0	0	0	0	OC	18	26	8	N	15.1
185	37	A	FX	FX1	318	47.32302996	-53.91573803	3	13	7/3/2016	11:54	7/3/2016 11:54	7/4/2016	13:35	7/4/2016 13:35	25.7	19	0	19	0	0	0	0	0	0	0	0	OC	18	26	8	N	15.1
186	38	B	FX	FX1	302	47.319326	-53.91079003	3	13	7/3/2016	10:41	7/3/2016 10:41	7/4/2016	13:44	7/4/2016 13:44	27	23	7	30	4	0	0	0	0	0	0	0	OC	18	26	8	N	15.1
187	38	B	FX	FX1	303	47.31922902	-53.91075801	5	13	7/3/2016	10:44	7/3/2016 10:44	7/4/2016	13:46	7/4/2016 13:46	27	18	5	23	3	2	0	0	0	0	0	0	OC	18	26	8	N	15.1
188	38	B	FX	FX1	304	47.31913799	-53.91067101	4	13	7/3/2016	10:45	7/3/2016 10:45	7/4/2016	13:49	7/4/2016 13:49	27.1	16	5	21	0	0	0	0	0	0	0	0	OC	18	26	8	N	15.1
189	38	B	FX	FX1	305	47.31905099	-53.91062298	1	13	7/3/2016	10:46	7/3/2016 10:46	7/4/2016	13:50	7/4/2016 13:50	27.1	6	4	10	0	0	0	0	0	0	0	0	OC	18	26	8	N	15.1
190	38	B	FX	FX1	306	47.318967	-53.91064804	2	13	7/3/2016	10:49	7/3/2016 10:49	7/4/2016	13:53	7/4/2016 13:53	27.1	31	8	39	1	0	0	0	0	0	0	1	OC	18	26	8	N	15.1
191	39	C	FX	FX1	307	47.31787601	-53.91340502	5	13	7/3/2016	11:20	7/3/2016 11:20	7/4/2016	14:02	7/4/2016 14:02	26.7	10	4	14	0	2	0	0	0	0	0	0	OC	18	26	8	N	15.1
192	39	C	FX	FX1	308	47.31787803	-53.91354801	2	13	7/3/2016	11:19	7/3/2016 11:19	7/4/2016	14:03	7/4/2016 14:03	26.7	11	1	12	0	0	0	0	0	0	0	0	OC	18	26	8	N	15.1
193	39	C	FX	FX1	309	47.31787199	-53.91369	3	13	7/3/2016	11:21	7/3/2016 11:21	7/4/2016	14:05	7/4/2016 14:05	26.7	5	4	9	1	0	0	0	0	0	0	0	OC	18	26	8	N	15.1
194	39	C	FX	FX1	310	47.31786897	-53.91379402	4	13	7/3/2016	11:17	7/3/2016 11:17	7/4/2016	14:08	7/4/2016 14:08	26.9	4	0	4	0	1	0	0	0	0	0	0	OC	18	26	8	N	15.1
195	39	C	FX	FX1	311	47.31785799	-53.913891	1	13	7/3/2016	11:22	7/3/2016 11:22	7/4/2016	14:11	7/4/2016 14:11	26.8	7	1	8	0	2	0	0	0	0	0	0	OC	18	26	8	N	15.1
196	40	A	FX	FX1	314	47.32284799	-53.91619602	1	14	7/4/2016	13:36	7/4/2016 13:36	7/5/2016	13:13	7/5/2016 13:13	23.6	14	2	16	1	0	0	0	0	0	0	0	SUN	14	31	0	N	14.6	DST 1089 OUT
197	40	A	FX	FX1	315	47.32289099	-53.91606702	4	14	7/4/2016	13:37	7/4/2016 13:37	7/5/2016	13:15	7/5/2016 13:15	23.6	52	3	55	0	0	0	0	0	0	0	0	SUN	14	31	0	N	14.6
198	40	A	FX	FX1	316	47.32291899	-53.915948	3	14	7/4/2016	13:38	7/4/2016 13:38	7/5/2016	13:17	7/5/2016 13:17	23.6	19	2	21	0	0	0	0	0	0	0	0	SUN	14	31	0	N	14.6
199	40	A	FX	FX1	317	47.32297297	-53.91585102	5	14	7/4/2016	13:39	7/4/2016 13:39	7/5/2016	13:18	7/5/2016 13:18	23.7	20	1	21	0	0	0	0	0	0	0	0	SUN	14	31	0	N	14.6
200	40	A	FX	FX1	318	47.32302996	-53.91573803	2	14	7/4/2016	13:40	7/4/2016 13:40	7/5/2016	13:20	7/5/2016 13:20	23.7	28	0	28	0	0	0	0	0	0	0	0	SUN	14	31	0	N	14.6
201	41	B	FX	FX1	302	47.319326	-53.91079003	5	14	7/4/2016	13:54	7/4/2016 13:54	7/5/2016	13:31	7/5/2016 13:31	23.6	12	3	15	2	0	0	0	0	0	0	0	SUN	14	31	0	N	14.6
202	41	B	FX	FX1	303	47.31922902	-53.91075801	2	14	7/4/2016	13:55	7/4/2016 13:55	7/5/2016	13:32	7/5/2016 13:32	23.6	25	6	31	4	0	0	0	0	0	0	0	SUN	14	31	0	N	14.6
203	41	B	FX	FX1	304	47.31913799	-53.91067101	3	14	7/4/2016	13:56	7/4/2016 13:56	7/5/2016	13:37	7/5/2016 13:37	23.7	19	4	23	0	2	0	0	0	0	0	0	SUN	14	31	0	N	14.6
204	41	B	FX	FX1	305	47.31905099	-53.91062298	4	14	7/4/2016	13:57	7/4/2016 13:57	7/5/2016	13:41	7/5/2016 13:41	23.7	33	3	36	1	0	0	0	0	0	0	0	SUN	14	31	0	N	14.6
205	41	B	FX	FX1	306	47.318967	-53.91064804	1	14	7/4/2016	13:58	7/4/2016 13:58	7/5/2016	13:42	7/5/2016 13:42	23.7	27	7	34	2	0	0	0	0	0	0	0	SUN	14	31	0	N	14.6
206	42	C	FX	FX1	307	47.31787601	-53.91340502	3	14	7/4/2016	14:13	7/4/2016 14:13	7/5/2016	13:50	7/5/2016 13:50	23.6	6	3	9	0	0	0	0	0	0	0	0	SUN	14	31	0	N	14.6
207	42	C	FX	FX1	308	47.31787803	-53.91354801	1	14	7/4/2016	14:14	7/4/2016 14:14	7/5/2016	13:51	7/5/2016 13:51	23.6	3	1	4	0	0	0	0	0	0	0	0	SUN	14	31	0	N	14.6	DST 1084 OUT
208	42	C	FX	FX1	309	47.31787199	-53.91369	2	14	7/4/2016	14:15	7/4/2016 14:15	7/5/2016	13:52	7/5/2016 13:52	23.6	10	3	13	2	0	0	0	0	0	0	0	SUN	14	31	0	N	14.6
209	42	C	FX	FX1	310	47.31786897	-53.91379402	4	14	7/4/2016	14:16	7/4/2016 14:16	7/5/2016	13:53	7/5/2016 13:53	23.6	6	1	7	0	2	0	0	0	0	0	0	SUN	14	31	0	N	14.6
210	42	C	FX	FX1	311	47.31785799	-53.913891	5	14	7/4/2016	14:17	7/4/2016 14:17	7/5/2016	13:54	7/5/2016 13:54	23.6	13	2	15	1	2	0	0	0	0	0	0	SUN	14	31	0	N	14.6
211	43	A	FX	FX1	297	47.32263803	-53.91689097	1	15	7/12/2016	8:36	7/12/2016 8:36	7/13/2016	9:31	7/13/2016 9:31	24.9	21	1	22	0	0	0	0	0	0	0	0	RAIN	10	0	8	N
212	43	A	FX	FX1	298	47.32268496	-53.916781	4	15	7/12/2016	8:37	7/12/2016 8:37	7/13/2016	9:35	7/13/2016 9:35	25	54	0	54	0	0	0	0	0	0	0	0	RAIN	10	0	8	N
213	43	A	FX	FX1	299	47.32271003	-53.91664898	2	15	7/12/2016	8:38	7/12/2016 8:38	7/13/2016	9:38	7/13/2016 9:38	25	40	1	41	0	0	0	0	0	0	0	0	RAIN	10	0	8	N
214	43	A	FX	FX1	300	47.32273802	-53.91650196	5	15	7/12/2016	8:39	7/12/2016 8:39	7/13/2016	9:41	7/13/2016 9:41	25	4	0	4	0	0	0	0	0	0	0	0	RAIN	10	0	8	N
215	43	A	FX	FX1	301	47.32278798	-53.91636802	3	15	7/12/2016	8:40	7/12/2016 8:40	7/13/2016	9:44	7/13/2016 9:44	25.1	2	0	2	0	0	0	0	0	0	0	0	RAIN	10	0	8	N
216	44	B	FX	FX1	302	47.319326	-53.91079003	4	15	7/12/2016	9:08	7/12/2016 9:08	7/13/2016	9:54	7/13/2016 9:54	24.8	19	1	20	0	0	0	0	0	0	0	0	RAIN	10	0	8	N
217	44	B	FX	FX1	303	47.31922902	-53.91075801	2	15	7/12/2016	9:09	7/12/2016 9:09	7/13/2016	9:56	7/13/2016 9:56	24.8	13	0	13	0	0	0	0	0	0	0	0	RAIN	10	0	8	N
218	44	B	FX	FX1	304	47.31913799	-53.91067101	1	15	7/12/2016	9:10	7/12/2016 9:10	7/13/2016	9:58	7/13/2016 9:58	24.8	6	0	6	0	0	0	0	0	0	0	0	RAIN	10	0	8	N
219	44	B	FX	FX1	305	47.31905099	-53.91062298	3	15	7/12/2016	9:11	7/12/2016 9:11	7/13/2016	9:59	7/13/2016 9:59	24.8	7	1	8	0	0	0	0	0	0	0	0	RAIN	10	0	8	N
220	44	B	FX	FX1	306	47.318967	-53.91064804	5	15	7/12/2016	9:12	7/12/2016 9:12	7/13/2016	10:02	7/13/2016 10:02	24.8	9	1	10	1	0	0	0	0	0	0	0	RAIN	10	0	8	N
221	45	C	FX	FX1	307	47.31787601	-53.91340502	1	15	7/12/2016	9:19	7/12/2016 9:19	7/13/2016	10:10	7/13/2016 10:10	24.8	10	0	10	0	0	0	0	0	0	0	0	RAIN	10	0	8	N
222	45	C	FX	FX1	308	47.31787803	-53.91354801	4	15	7/12/2016	9:20	7/12/2016 9:20	7/13/2016	10:15	7/13/2016 10:15	24.9	9	0	9	0	2	0	0	0	0	0	0	RAIN	10	0	8	N
223	45	C	FX	FX1	309	47.31787199	-53.91369	5	15	7/12/2016	9:21	7/12/2016 9:21	7/13/2016	10:16	7/13/2016 10:16	24.9	14	0	14	0	0	0	0	0	0	0	0	RAIN	10	0	8	N
224	45	C	FX	FX1	310	47.31786897	-53.91379402	3	15	7/12/2016	9:22	7/12/2016 9:22	7/13/2016	10:19	7/13/2016 10:19	24.9	9	0	9	1	0	0	0	0	0	0	0	RAIN	10	0	8	N
225	45	C	FX	FX1	311	47.31785799	-53.913891	2	15	7/12/2016	9:23	7/12/2016 9:23	7/13/2016	10:20	7/13/2016 10:20	24.9	6	2	8	0	0	0	0	0	0	0	0	RAIN	10	0	8	N
226	46	A	FX	FX1	297	47.32263803	-53.91689097	3	16	7/13/2016	9:46	7/13/2016 9:46	7/14/2016	10:10	7/14/2016 10:10	24.4	43	0	43	0	0	0	0	0	0	0	0	OC	11	21	8	N	11.4
227	46	A	FX	FX1	298	47.32268496	-53.916781	1	16	7/13/2016	9:47	7/13/2016 9:47	7/14/2016	10:12	7/14/2016 10:12	24.4	14	0	14	0	0	0	0	0	0	0	0	OC	11	21	8	N	11.4	DST 1089 IN
228	46	A	FX	FX1	299	47.32271003	-53.91664898	2	16	7/13/2016	9:48	7/13/2016 9:48	7/14/2016	10:14	7/14/2016 10:14	24.4	49	1	50	0	0	0	0	0	0	0	0	OC	11	21	8	N	11.4
229	46	A	FX	FX1	300	47.32273802	-53.91650196	4	16	7/13/2016	9:49	7/13/2016 9:49	7/14/2016	10:16	7/14/2016 10:16	24.4	49	1	50	0	0	0	0	0	0	0	0	OC	11	21	8	N	11.4
230	46	A	FX	FX1	301	47.32278798	-53.91636802	5	16	7/13/2016	9:50	7/13/2016 9:50	7/14/2016	10:18	7/14/2016 10:18	24.5	15	0	15	0	0	0	0	0	0	0	0	OC	11	21	8	N	11.4
231	47	B	FX	FX1	302	47.319326	-53.91079003	1	16	7/13/2016	10:03	7/13/2016 10:03	7/14/2016	10:26	7/14/2016 10:26	24.4	8	1	9	0	1	0	0	0	0	0	0	OC	11	21	8	N	11.4
232	47	B	FX	FX1	303	47.31922902	-53.91075801	5	16	7/13/2016	10:04	7/13/2016 10:04	7/14/2016	10:29	7/14/2016 10:29	24.4	13	1	14	0	0	0	0	0	0	0	0	OC	11	21	8	N	11.4
233	47	B	FX	FX1	304	47.31913799	-53.91067101	2	16	7/13/2016	10:05	7/13/2016 10:05	7/14/2016	10:31	7/14/2016 10:31	24.4	16	2	18	0	0	0	0	0	0	0	0	OC	11	21	8	N	11.4
234	47	B	FX	FX1	305	47.31905099	-53.91062298	3	16	7/13/2016	10:06	7/13/2016 10:06	7/14/2016	10:33	7/14/2016 10:33	24.5	16	1	17	0	0	0	0	0	0	0	0	OC	11	21	8	N	11.4
235	47	B	FX	FX1	306	47.318967	-53.91064804	4	16	7/13/2016	10:07	7/13/2016 10:07	7/14/2016	10:34	7/14/2016 10:34	24.5	11	0	11	0	0	0	0	0	0	0	0	OC	11	21	8	N	11.4
236	48	C	FX	FX1	307	47.31787601	-53.91340502	1	16	7/13/2016	10:21	7/13/2016 10:21	7/14/2016	10:45	7/14/2016 10:45	24.4	11	0	11	0	0	0	0	0	0	0	0	OC	11	21	8	N	11.4	DST 1084 IN
237	48	C	FX	FX1	308	47.31787803	-53.91354801	5	16	7/13/2016	10:22	7/13/2016 10:22	7/14/2016	10:41	7/14/2016 10:41	24.3	19	1	20	0	1	0	0	0	0	0	0	OC	11	21	8	N	11.4
238	48	C	FX	FX1	309	47.31787199	-53.91369	2	16	7/13/2016	10:23	7/13/2016 10:23	7/14/2016	10:46	7/14/2016 10:46	24.4	21	0	21	0	0	0	0	0	0	0	0	OC	11	21	8	N	11.4
239	48	C	FX	FX1	310	47.31786897	-53.91379402	3	16	7/13/2016	10:24	7/13/2016 10:24	7/14/2016	10:48	7/14/2016 10:48	24.4	2	0	2	0	0	0	0	0	0	0	0	OC	11	21	8	N	11.4
240	48	C	FX	FX1	311	47.31785799	-53.913891	4	16	7/13/2016	10:25	7/13/2016 10:25	7/14/2016	10:50	7/14/2016 10:50	24.4	23	0	23	0	1	0	0	0	0	0	0	OC	11	21	8	N	11.4
241	49	A	FX	FX1	297	47.32263803	-53.91689097	3	17	7/14/2016	10:20	7/14/2016 10:20	7/15/2016	10:25	7/15/2016 10:25	24.1	57	6	63	1	0	0	0	0	0	0	0	OC	16	0	7	N	12.5
242	49	A	FX	FX1	298	47.32268496	-53.916781	4	17	7/14/2016	10:21	7/14/2016 10:21	7/15/2016	10:25	7/15/2016 10:25	24.1	33	0	33	0	1	0	0	0	0	0	0	OC	16	0	7	N	12.5
243	49	A	FX	FX1	299	47.32271003	-53.91664898	1	17	7/14/2016	10:21	7/14/2016 10:21	7/15/2016	10:25	7/15/2016 10:25	24.1	3	0	3	0	0	0	0	0	0	0	0	OC	16	0	7	N	12.5
244	49	A	FX	FX1	300	47.32273802	-53.91650196	2	17	7/14/2016	10:22	7/14/2016 10:22	7/15/2016	10:25	7/15/2016 10:25	24.1	38	1	39	0	0	0	0	0	0	0	0	OC	16	0	7	N	12.5
245	49	A	FX	FX1	301	47.32278798	-53.91636802	5	17	7/14/2016	10:22	7/14/2016 10:22	7/15/2016	10:25	7/15/2016 10:25	24.1	17	0	17	0	0	0	0	0	0	0	0	OC	16	0	7	N	12.5
246	50	B	FX	FX1	302	47.319326	-53.91079003	3	17	7/14/2016	10:34	7/14/2016 10:34	7/15/2016	10:38	7/15/2016 10:38	24.1	11	0	11	0	0	0	0	0	0	0	0	OC	16	0	7	N	12.5
247	50	B	FX	FX1	303	47.31922902	-53.91075801	5	17	7/14/2016	10:35	7/14/2016 10:35	7/15/2016	10:41	7/15/2016 10:41	24.1	17	2	19	0	0	0	0	0	0	0	0	OC	16	0	7	N	12.5
248	50	B	FX	FX1	304	47.31913799	-53.91067101	2	17	7/14/2016	10:36	7/14/2016 10:36	7/15/2016	10:44	7/15/2016 10:44	24.1	14	0	14	0	0	0	0	0	0	0	0	OC	16	0	7	N	12.5
249	50	B	FX	FX1	305	47.31905099	-53.91062298	4	17	7/14/2016	10:37	7/14/2016 10:37	7/15/2016	10:46	7/15/2016 10:46	24.1	35	5	40	0	1	0	0	0	0	0	0	OC	16	0	7	N	12.5
250	50	B	FX	FX1	306	47.318967	-53.91064804	1	17	7/14/2016	10:38	7/14/2016 10:38	7/15/2016	10:48	7/15/2016 10:48	24.2	6	0	6	0	0	0	0	0	0	0	0	OC	16	0	7	N	12.5
251	51	C	FX	FX1	307	47.31787601	-53.91340502	4	17	7/14/2016	10:50	7/14/2016 10:50	7/15/2016	10:55	7/15/2016 10:55	24.1	14	0	14	0	1	0	0	0	0	0	0	OC	16	0	7	N	12.5
252	51	C	FX	FX1	308	47.31787803	-53.91354801	5	17	7/14/2016	10:51	7/14/2016 10:51	7/15/2016	10:55	7/15/2016 10:55	24.1	2	0	2	0	2	0	0	0	0	0	0	OC	16	0	7	N	12.5
253	51	C	FX	FX1	309	47.31787199	-53.91369	2	17	7/14/2016	10:52	7/14/2016 10:52	7/15/2016	10:58	7/15/2016 10:58	24.1	22	4	26	2	0	0	0	0	0	0	0	OC	16	0	7	N	12.5
254	51	C	FX	FX1	310	47.31786897	-53.91379402	3	17	7/14/2016	10:53	7/14/2016 10:53	7/15/2016	11:00	7/15/2016 11:00	24.1	10	0	10	0	1	0	0	0	0	0	0	OC	16	0	7	N	12.5
255	51	C	FX	FX1	311	47.31785799	-53.913891	1	17	7/14/2016	10:54	7/14/2016 10:54	7/15/2016	11:02	7/15/2016 11:02	24.1	2	0	2	0	0	0	0	0	0	0	0	OC	16	0	7	N	12.5
256	52	A	FX	FX1	297	47.32263803	-53.91689097	2	18	7/15/2016	10:34	7/15/2016 10:34	7/16/2016	12:40	7/16/2016 12:40	26.1	41	0	41	0	0	0	0	0	0	0	0	FOG	17	50	8	N	13.8
257	52	A	FX	FX1	298	47.32268496	-53.916781	4	18	7/15/2016	10:34	7/15/2016 10:34	7/16/2016	12:40	7/16/2016 12:40	26.1	40	0	40	0	0	0	0	0	0	0	0	FOG	17	50	8	N	13.8
258	52	A	FX	FX1	299	47.32271003	-53.91664898	1	18	7/15/2016	10:34	7/15/2016 10:34	7/16/2016	12:40	7/16/2016 12:40	26.1	17	0	17	0	0	0	0	0	0	0	0	FOG	17	50	8	N	13.8	DST 1089 OUT
259	52	A	FX	FX1	300	47.32273802	-53.91650196	3	18	7/15/2016	10:34	7/15/2016 10:34	7/16/2016	12:40	7/16/2016 12:40	26.1	55	2	57	0	0	0	0	0	0	0	0	FOG	17	50	8	N	13.8
260	52	A	FX	FX1	301	47.32278798	-53.91636802	5	18	7/15/2016	10:34	7/15/2016 10:34	7/16/2016	12:40	7/16/2016 12:40	26.1	15	1	16	0	0	0	0	0	0	0	0	FOG	17	50	8	N	13.8
261	53	B	FX	FX1	302	47.319326	-53.91079003	4	18	7/15/2016	10:51	7/15/2016 10:51	7/16/2016	13:22	7/16/2016 13:22	26.5	39	8	47	4	0	0	0	0	0	0	0	FOG	17	50	8	N	13.8
262	53	B	FX	FX1	303	47.31922902	-53.91075801	5	18	7/15/2016	10:51	7/15/2016 10:51	7/16/2016	13:25	7/16/2016 13:25	26.6	17	3	20	0	0	0	0	0	0	0	0	FOG	17	50	8	N	13.8
263	53	B	FX	FX1	304	47.31913799	-53.91067101	2	18	7/15/2016	10:51	7/15/2016 10:51	7/16/2016	13:25	7/16/2016 13:25	26.6	15	1	16	0	0	0	0	0	0	0	0	FOG	17	50	8	N	13.8
264	53	B	FX	FX1	305	47.31905099	-53.91062298	3	18	7/15/2016	10:51	7/15/2016 10:51	7/16/2016	13:29	7/16/2016 13:29	26.6	29	0	29	0	0	0	0	0	0	0	0	FOG	17	50	8	N	13.8
265	53	B	FX	FX1	306	47.318967	-53.91064804	1	18	7/15/2016	10:51	7/15/2016 10:51	7/16/2016	13:30	7/16/2016 13:30	26.7	5	2	7	0	1	0	0	0	0	0	0	FOG	17	50	8	N	13.8
266	54	C	FX	FX1	307	47.31787601	-53.91340502	5	18	7/15/2016	11:04	7/15/2016 11:04	7/16/2016	13:33	7/16/2016 13:33	26.5	16	0	16	0	1	0	0	0	0	0	1	FOG	17	50	8	N	13.8
267	54	C	FX	FX1	308	47.31787803	-53.91354801	2	18	7/15/2016	11:04	7/15/2016 11:04	7/16/2016	13:40	7/16/2016 13:40	26.6	15	1	16	0	0	0	0	0	0	0	0	FOG	17	50	8	N	13.8
268	54	C	FX	FX1	309	47.31787199	-53.91369	1	18	7/15/2016	11:04	7/15/2016 11:04	7/16/2016	13:43	7/16/2016 13:43	26.7	3	0	3	0	1	0	0	0	0	0	0	FOG	17	50	8	N	13.8	DST 1084 OUT
269	54	C	FX	FX1	310	47.31786897	-53.91379402	4	18	7/15/2016	11:04	7/15/2016 11:04	7/16/2016	13:44	7/16/2016 13:44	26.7	15	3	18	1	0	0	0	0	0	0	0	FOG	17	50	8	N	13.8
270	54	C	FX	FX1	311	47.31785799	-53.913891	3	18	7/15/2016	11:04	7/15/2016 11:04	7/16/2016	13:46	7/16/2016 13:46	26.7	13	1	14	0	0	0	0	0	0	0	0	FOG	17	50	8	N	13.8
271	55	A	NH	NH	342	47.85953698	-54.09672	5	19	7/18/2016	13:55	7/18/2016 13:55	7/19/2016	13:18	7/19/2016 13:18	23.4	38	1	39	1	0	0	0	0	0	0	0	SUN	15	13	2	N	14.7
272	55	A	NH	NH	341	47.85953698	-54.09689602	3	19	7/18/2016	13:56	7/18/2016 13:56	7/19/2016	13:18	7/19/2016 13:18	23.4	30	2	32	0	2	0	0	0	0	0	0	SUN	15	13	2	N	14.7
273	55	A	NH	NH	340	47.85956698	-54.09704799	1	19	7/18/2016	13:57	7/18/2016 13:57	7/19/2016	13:13	7/19/2016 13:13	23.3	24	3	27	0	0	0	0	0	0	0	0	SUN	15	13	2	N	14.7	DST 1089 IN
274	55	A	NH	NH	339	47.85951502	-54.09723499	4	19	7/18/2016	13:58	7/18/2016 13:58	7/19/2016	13:13	7/19/2016 13:13	23.3	54	3	57	0	1	0	0	0	0	0	0	SUN	15	13	2	N	14.7
275	55	A	NH	NH	338	47.85952097	-54.09738301	2	19	7/18/2016	13:59	7/18/2016 13:59	7/19/2016	13:07	7/19/2016 13:07	23.1	34	1	35	0	2	0	0	0	0	0	0	SUN	15	13	2	N	14.7
276	56	B	NH	NH	343	47.85894899	-54.10232197	3	19	7/18/2016	14:13	7/18/2016 14:13	7/19/2016	13:32	7/19/2016 13:32	23.3	13	3	16	0	0	0	0	0	0	0	0	SUN	15	13	2	N	14.7
277	56	B	NH	NH	344	47.85884497	-54.10220797	2	19	7/18/2016	14:14	7/18/2016 14:14	7/19/2016	13:34	7/19/2016 13:34	23.3	29	3	32	0	0	0	0	0	0	0	0	SUN	15	13	2	N	14.7
278	56	B	NH	NH	345	47.85871102	-54.10222096	4	19	7/18/2016	14:15	7/18/2016 14:15	7/19/2016	13:36	7/19/2016 13:36	23.3	27	4	31	0	0	0	0	0	0	0	0	SUN	15	13	2	N	14.7
279	56	B	NH	NH	346	47.85861597	-54.10219397	5	19	7/18/2016	14:16	7/18/2016 14:16	7/19/2016	13:38	7/19/2016 13:38	23.4	20	1	21	0	1	0	0	0	0	0	0	SUN	15	13	2	N	14.7
280	56	B	NH	NH	347	47.85852201	-54.102127	1	19	7/18/2016	14:17	7/18/2016 14:17	7/19/2016	13:42	7/19/2016 13:42	23.4	30	2	32	0	0	0	0	0	0	0	0	SUN	15	13	2	N	14.7
281	57	C	NH	NH	352	47.85411003	-54.09999297	1	19	7/18/2016	14:40	7/18/2016 14:40	7/19/2016	13:49	7/19/2016 13:49	23.2	16	7	23	0	0	0	0	0	0	0	0	SUN	15	13	2	N	14.7	DST 1084 IN
282	57	C	NH	NH	353	47.85399604	-54.09989499	2	19	7/18/2016	14:40	7/18/2016 14:40	7/19/2016	14:01	7/19/2016 14:01	23.3	51	2	53	0	0	0	0	0	0	0	0	SUN	15	13	2	N	14.7
283	57	C	NH	NH	354	47.853875	-54.09983899	4	19	7/18/2016	14:41	7/18/2016 14:41	7/19/2016	14:03	7/19/2016 14:03	23.4	39	4	43	0	0	0	0	0	0	0	0	SUN	15	13	2	N	14.7
284	57	C	NH	NH	355	47.853789	-54.09972701	3	19	7/18/2016	14:41	7/18/2016 14:41	7/19/2016	14:05	7/19/2016 14:05	23.4	41	6	47	0	0	0	0	0	0	0	0	SUN	15	13	2	N	14.7
285	57	C	NH	NH	356	47.85379403	-54.099566	5	19	7/18/2016	14:42	7/18/2016 14:42	7/19/2016	14:09	7/19/2016 14:09	23.4	24	4	28	0	0	0	0	0	0	0	0	SUN	15	13	2	N	14.7
286	58	A	NH	NH	338	47.85952097	-54.09738301	3	20	7/19/2016	13:24	7/19/2016 13:24	7/20/2016	13:47	7/20/2016 13:47	24.4	53	3	56	0	0	0	0	0	0	0	0	OC	15	35	8	N	15	HIGH WINDS
287	58	A	NH	NH	339	47.85951502	-54.09723499	1	20	7/19/2016	13:25	7/19/2016 13:25	7/20/2016	13:52	7/20/2016 13:52	24.4	29	2	31	0	0	0	0	0	0	0	0	OC	15	35	8	N	15	HIGH WINDS
288	58	A	NH	NH	340	47.85956698	-54.09704799	4	20	7/19/2016	13:26	7/19/2016 13:26	7/20/2016	13:54	7/20/2016 13:54	24.5	33	5	38	0	0	0	0	0	0	0	0	OC	15	35	8	N	15	HIGH WINDS - LOCATION SHIFTED OUT OF WATER
289	58	A	NH	NH	341	47.85953698	-54.09689602	2	20	7/19/2016	13:27	7/19/2016 13:27	7/20/2016	13:56	7/20/2016 13:56	24.5	28	1	29	0	1	0	0	0	0	0	0	OC	15	35	8	N	15	HIGH WINDS
290	58	A	NH	NH	342	47.85953698	-54.09672	5	20	7/19/2016	13:28	7/19/2016 13:28	7/20/2016	13:58	7/20/2016 13:58	24.5	22	0	22	0	0	0	0	0	0	0	0	OC	15	35	8	N	15	HIGH WINDS
291	59	B	NH	NH	361	47.85874799	-54.10217998	3	20	7/19/2016	13:44	7/19/2016 13:44	7/20/2016	14:12	7/20/2016 14:12	24.5	8	4	12	0	0	0	0	0	0	0	1	OC	15	35	8	N	15
292	59	B	NH	NH	362	47.858649	-54.102141	2	20	7/19/2016	13:45	7/19/2016 13:45	7/20/2016	14:15	7/20/2016 14:15	24.5	44	0	44	0	0	0	0	0	0	0	0	OC	15	35	8	N	15
293	59	B	NH	NH	363	47.85854699	-54.10213002	1	20	7/19/2016	13:46	7/19/2016 13:46	7/20/2016	14:17	7/20/2016 14:17	24.5	2	0	2	0	0	0	0	0	0	0	0	OC	15	35	8	N	15
294	59	B	NH	NH	364	47.85863299	-54.10199197	5	20	7/19/2016	13:47	7/19/2016 13:47	7/20/2016	14:20	7/20/2016 14:20	24.5	32	3	35	0	0	0	0	0	0	0	0	OC	15	35	8	N	15
295	59	B	NH	NH	365	47.85871999	-54.10191201	4	20	7/19/2016	13:48	7/19/2016 13:48	7/20/2016	14:22	7/20/2016 14:22	24.6	41	10	51	1	0	0	0	0	0	0	0	OC	15	35	8	N	15
296	60	C	NH	NH	352	47.85411003	-54.09999297	5	20	7/19/2016	14:15	7/19/2016 14:15	7/20/2016	14:34	7/20/2016 14:34	24.3	11	3	14	0	0	0	0	0	0	0	0	OC	15	35	8	N	15
297	60	C	NH	NH	353	47.85399604	-54.09989499	2	20	7/19/2016	14:16	7/19/2016 14:16	7/20/2016	14:36	7/20/2016 14:36	24.3	43	0	43	0	0	0	0	0	0	0	0	OC	15	35	8	N	15
298	60	C	NH	NH	354	47.853875	-54.09983899	1	20	7/19/2016	14:17	7/19/2016 14:17	7/20/2016	14:38	7/20/2016 14:38	24.4	16	2	18	0	0	0	0	0	0	0	0	OC	15	35	8	N	15
299	60	C	NH	NH	355	47.853789	-54.09972701	4	20	7/19/2016	14:18	7/19/2016 14:18	7/20/2016	14:41	7/20/2016 14:41	24.4	27	0	27	0	0	0	0	0	0	0	0	OC	15	35	8	N	15
300	60	C	NH	NH	356	47.85379403	-54.099566	3	20	7/19/2016	14:19	7/19/2016 14:19	7/20/2016	14:43	7/20/2016 14:43	24.4	41	11	52	1	0	0	0	0	0	0	0	OC	15	35	8	N	15
301	61	A	NH	NH	338	47.85952097	-54.09738301	5	21	7/20/2016	14:01	7/20/2016 14:01	7/21/2016	13:54	7/21/2016 13:54	23.9	23	0	23	0	1	0	0	0	0	0	0	MIX	21	9	6	N	15.4
302	61	A	NH	NH	339	47.85951502	-54.09723499	4	21	7/20/2016	14:02	7/20/2016 14:02	7/21/2016	13:55	7/21/2016 13:55	23.9	17	1	18	0	1	0	0	0	0	0	0	MIX	21	9	6	N	15.4
303	61	A	NH	NH	340	47.85956698	-54.09704799	1	21	7/20/2016	14:03	7/20/2016 14:03	7/21/2016	13:58	7/21/2016 13:58	23.9	13	1	14	0	1	0	0	0	0	0	0	MIX	21	9	6	N	15.4
304	61	A	NH	NH	341	47.85953698	-54.09689602	2	21	7/20/2016	14:04	7/20/2016 14:04	7/21/2016	13:59	7/21/2016 13:59	23.9	17	0	17	0	6	0	0	0	0	0	0	MIX	21	9	6	N	15.4
305	61	A	NH	NH	342	47.85953698	-54.09672	3	21	7/20/2016	14:05	7/20/2016 14:05	7/21/2016	14:02	7/21/2016 14:02	24	32	1	33	0	0	0	0	0	0	0	0	MIX	21	9	6	N	15.4
306	62	B	NH	NH	361	47.85874799	-54.10217998	1	21	7/20/2016	14:24	7/20/2016 14:24	7/21/2016	14:17	7/21/2016 14:17	23.9	24	5	29	0	0	0	0	0	0	0	0	MIX	21	9	6	N	15.4
307	62	B	NH	NH	362	47.858649	-54.102141	3	21	7/20/2016	14:25	7/20/2016 14:25	7/21/2016	14:20	7/21/2016 14:20	23.9	12	1	13	0	0	0	0	0	0	0	0	MIX	21	9	6	N	15.4
308	62	B	NH	NH	363	47.85854699	-54.10213002	5	21	7/20/2016	14:26	7/20/2016 14:26	7/21/2016	14:22	7/21/2016 14:22	23.9	19	3	22	0	0	0	0	0	0	0	0	MIX	21	9	6	N	15.4
309	62	B	NH	NH	364	47.85863299	-54.10199197	4	21	7/20/2016	14:27	7/20/2016 14:27	7/21/2016	14:23	7/21/2016 14:23	23.9	37	4	41	0	0	0	0	0	0	0	0	MIX	21	9	6	N	15.4
310	62	B	NH	NH	365	47.85871999	-54.10191201	2	21	7/20/2016	14:28	7/20/2016 14:28	7/21/2016	14:26	7/21/2016 14:26	24	30	2	32	0	0	0	0	0	0	0	0	MIX	21	9	6	N	15.4
311	63	C	NH	NH	352	47.85411003	-54.09999297	4	21	7/20/2016	14:44	7/20/2016 14:44	7/21/2016	14:43	7/21/2016 14:43	24	60	9	69	0	1	0	0	0	0	0	0	MIX	21	9	6	N	15.4
312	63	C	NH	NH	353	47.85399604	-54.09989499	2	21	7/20/2016	14:45	7/20/2016 14:45	7/21/2016	14:43	7/21/2016 14:43	24	40	3	43	1	0	0	0	0	0	0	0	MIX	21	9	6	N	15.4
313	63	C	NH	NH	354	47.853875	-54.09983899	1	21	7/20/2016	14:46	7/20/2016 14:46	7/21/2016	14:46	7/21/2016 14:46	24	12	4	16	0	0	0	0	0	0	0	0	MIX	21	9	6	N	15.4
314	63	C	NH	NH	355	47.853789	-54.09972701	3	21	7/20/2016	14:47	7/20/2016 14:47	7/21/2016	14:46	7/21/2016 14:46	24	35	12	47	0	1	0	0	0	0	0	0	MIX	21	9	6	N	15.4
315	63	C	NH	NH	356	47.85379403	-54.099566	5	21	7/20/2016	14:48	7/20/2016 14:48	7/21/2016	14:48	7/21/2016 14:48	24	9	1	10	0	2	0	0	0	0	0	0	MIX	21	9	6	N	15.4
316	64	A	NH	NH	338	47.85952097	-54.09738301	2	22	7/21/2016	14:07	7/21/2016 14:07	7/22/2016	14:35	7/22/2016 14:35	24.5	10	0	10	0	7	0	0	0	0	0	0	OC	16	22	7	N	16.2
317	64	A	NH	NH	339	47.85951502	-54.09723499	5	22	7/21/2016	14:08	7/21/2016 14:08	7/22/2016	14:35	7/22/2016 14:35	24.5	18	0	18	0	3	0	0	0	0	0	0	OC	16	22	7	N	16.2
318	64	A	NH	NH	340	47.85956698	-54.09704799	4	22	7/21/2016	14:09	7/21/2016 14:09	7/22/2016	14:40	7/22/2016 14:40	24.5	29	2	31	0	2	0	0	0	0	0	0	OC	16	22	7	N	16.2
319	64	A	NH	NH	341	47.85953698	-54.09689602	3	22	7/21/2016	14:10	7/21/2016 14:10	7/22/2016	14:40	7/22/2016 14:40	24.5	20	7	27	0	0	0	0	0	0	0	0	OC	16	22	7	N	16.2
320	64	A	NH	NH	342	47.85953698	-54.09672	1	22	7/21/2016	14:11	7/21/2016 14:11	7/22/2016	14:45	7/22/2016 14:45	24.6	21	4	25	0	0	0	0	0	0	0	0	OC	16	22	7	N	16.2
321	65	B	NH	NH	361	47.85874799	-54.10217998	1	22	7/21/2016	14:27	7/21/2016 14:27	7/22/2016	15:00	7/22/2016 15:00	24.6	14	5	19	0	0	0	0	0	0	0	0	OC	16	22	7	N	16.2
322	65	B	NH	NH	362	47.858649	-54.102141	2	22	7/21/2016	14:28	7/21/2016 14:28	7/22/2016	15:00	7/22/2016 15:00	24.5	36	7	43	0	0	0	0	0	0	0	0	OC	16	22	7	N	16.2
323	65	B	NH	NH	363	47.85854699	-54.10213002	5	22	7/21/2016	14:29	7/21/2016 14:29	7/22/2016	15:05	7/22/2016 15:05	24.6	28	3	31	0	0	0	0	0	0	0	0	OC	16	22	7	N	16.2
324	65	B	NH	NH	364	47.85863299	-54.10199197	3	22	7/21/2016	14:30	7/21/2016 14:30	7/22/2016	15:05	7/22/2016 15:05	24.6	11	4	15	1	0	0	0	0	0	0	0	OC	16	22	7	N	16.2
325	65	B	NH	NH	365	47.85871999	-54.10191201	4	22	7/21/2016	14:31	7/21/2016 14:31	7/22/2016	15:06	7/22/2016 15:06	24.6	33	10	43	1	0	0	0	0	0	0	0	OC	16	22	7	N	16.2
326	66	C	NH	NH	352	47.85411003	-54.09999297	4	22	7/21/2016	14:51	7/21/2016 14:51	7/22/2016	15:19	7/22/2016 15:19	24.5	32	11	43	0	0	0	0	0	0	0	0	OC	16	22	7	N	16.2
327	66	C	NH	NH	353	47.85399604	-54.09989499	2	22	7/21/2016	14:52	7/21/2016 14:52	7/22/2016	15:19	7/22/2016 15:19	24.5	33	3	36	1	0	0	0	0	0	0	0	OC	16	22	7	N	16.2
328	66	C	NH	NH	354	47.853875	-54.09983899	1	22	7/21/2016	14:53	7/21/2016 14:53	7/22/2016	15:19	7/22/2016 15:19	24.4	5	1	6	0	0	0	0	0	0	0	0	OC	16	22	7	N	16.2
329	66	C	NH	NH	355	47.853789	-54.09972701	3	22	7/21/2016	14:54	7/21/2016 14:54	7/22/2016	15:24	7/22/2016 15:24	24.5	45	13	58	1	0	0	0	0	0	0	0	OC	16	22	7	N	16.2
330	66	C	NH	NH	356	47.85379403	-54.099566	5	22	7/21/2016	14:55	7/21/2016 14:55	7/22/2016	15:24	7/22/2016 15:24	24.5	10	1	11	0	0	0	0	0	0	0	0	OC	16	22	7	N	16.2
331	67	A	NH	NH	338	47.85952097	-54.09738301	5	23	7/22/2016	14:50	7/22/2016 14:50	7/23/2016	15:10	7/23/2016 15:10	24.3	17	2	19	0	1	0	0	0	0	0	0	MIX	17	31	2	N	16.6
332	67	A	NH	NH	339	47.85951502	-54.09723499	4	23	7/22/2016	14:50	7/22/2016 14:50	7/23/2016	15:10	7/23/2016 15:10	24.3	34	6	40	0	1	0	0	0	0	0	0	MIX	17	31	2	N	16.6
333	67	A	NH	NH	340	47.85956698	-54.09704799	1	23	7/22/2016	14:51	7/22/2016 14:51	7/23/2016	15:15	7/23/2016 15:15	24.4	24	2	26	0	1	0	0	0	0	0	0	MIX	17	31	2	N	16.6
334	67	A	NH	NH	341	47.85953698	-54.09689602	2	23	7/22/2016	14:51	7/22/2016 14:51	7/23/2016	15:15	7/23/2016 15:15	24.4	27	1	28	0	0	0	0	0	0	0	0	MIX	17	31	2	N	16.6
335	67	A	NH	NH	342	47.85953698	-54.09672	3	23	7/22/2016	14:52	7/22/2016 14:52	7/23/2016	15:20	7/23/2016 15:20	24.5	53	12	65	0	0	0	0	0	0	0	0	MIX	17	31	2	N	16.6
336	68	B	NH	NH	361	47.85874799	-54.10217998	4	23	7/22/2016	15:13	7/22/2016 15:13	7/23/2016	15:34	7/23/2016 15:34	24.3	47	12	59	0	0	0	0	0	0	0	0	MIX	17	31	2	N	16.6
337	68	B	NH	NH	362	47.858649	-54.102141	5	23	7/22/2016	15:13	7/22/2016 15:13	7/23/2016	15:34	7/23/2016 15:34	24.3	17	5	22	0	0	0	0	0	0	0	0	MIX	17	31	2	N	16.6
338	68	B	NH	NH	363	47.85854699	-54.10213002	1	23	7/22/2016	15:14	7/22/2016 15:14	7/23/2016	15:34	7/23/2016 15:34	24.3	11	3	14	0	0	0	0	0	0	0	0	MIX	17	31	2	N	16.6
339	68	B	NH	NH	364	47.85863299	-54.10199197	3	23	7/22/2016	15:14	7/22/2016 15:14	7/23/2016	15:40	7/23/2016 15:40	24.4	29	10	39	0	0	0	0	0	0	0	0	MIX	17	31	2	N	16.6
340	68	B	NH	NH	365	47.85871999	-54.10191201	2	23	7/22/2016	15:14	7/22/2016 15:14	7/23/2016	15:40	7/23/2016 15:40	24.4	33	1	34	0	0	0	0	0	0	0	0	MIX	17	31	2	N	16.6
341	69	C	NH	NH	352	47.85411003	-54.09999297	3	23	7/22/2016	15:31	7/22/2016 15:31	7/23/2016	15:55	7/23/2016 15:55	24.4	47	5	52	2	0	0	0	0	0	0	0	MIX	17	31	2	N	16.6
342	69	C	NH	NH	353	47.85399604	-54.09989499	1	23	7/22/2016	15:32	7/22/2016 15:32	7/23/2016	15:55	7/23/2016 15:55	24.4	39	10	49	2	0	0	0	0	0	0	0	MIX	17	31	2	N	16.6
343	69	C	NH	NH	354	47.853875	-54.09983899	5	23	7/22/2016	15:33	7/22/2016 15:33	7/23/2016	15:55	7/23/2016 15:55	24.4	8	6	14	1	0	0	0	0	0	0	0	MIX	17	31	2	N	16.6
344	69	C	NH	NH	355	47.853789	-54.09972701	2	23	7/22/2016	15:34	7/22/2016 15:34	7/23/2016	16:01	7/23/2016 16:01	24.5	21	8	29	5	0	0	0	0	0	0	0	MIX	17	31	2	N	16.6
345	69	C	NH	NH	356	47.85379403	-54.099566	4	23	7/22/2016	15:35	7/22/2016 15:35	7/23/2016	16:02	7/23/2016 16:02	24.5	54	19	73	0	0	0	0	0	0	0	0	MIX	17	31	2	N	16.6
346	70	A	NH	NH	338	47.85952097	-54.09738301	1	24	7/23/2016	15:22	7/23/2016 15:22	7/24/2016	16:25	7/24/2016 16:25	25.1	23	0	23	0	1	0	0	0	0	0	0	OC	19	37	8	Y	16.5	STORM
347	70	A	NH	NH	339	47.85951502	-54.09723499	3	24	7/23/2016	15:23	7/23/2016 15:23	7/24/2016	16:25	7/24/2016 16:25	25	28	3	31	0	1	0	0	0	0	0	0	OC	19	37	8	Y	16.5	STORM
348	70	A	NH	NH	340	47.85956698	-54.09704799	5	24	7/23/2016	15:24	7/23/2016 15:24	7/24/2016	16:25	7/24/2016 16:25	25	0	0	0	0	0	0	0	0	0	0	0	OC	19	37	8	Y	16.5	STORM - LOST ALL DATA
349	70	A	NH	NH	341	47.85953698	-54.09689602	4	24	7/23/2016	15:25	7/23/2016 15:25	7/24/2016	16:25	7/24/2016 16:25	25	0	0	0	0	0	0	0	0	0	0	0	OC	19	37	8	Y	16.5	STORM - LOST ALL DATA
350	70	A	NH	NH	342	47.85953698	-54.09672	2	24	7/23/2016	15:26	7/23/2016 15:26	7/24/2016	16:25	7/24/2016 16:25	25	0	0	0	0	0	0	0	0	0	0	0	OC	19	37	8	Y	16.5	STORM - LOST ALL DATA
351	71	B	NH	NH	361	47.85874799	-54.10217998	3	24	7/23/2016	15:45	7/23/2016 15:45	7/24/2016	16:49	7/24/2016 16:49	25.1	5	1	6	0	0	0	0	0	0	0	0	OC	19	37	8	N	16.5
352	71	B	NH	NH	362	47.858649	-54.102141	5	24	7/23/2016	15:45	7/23/2016 15:45	7/24/2016	16:49	7/24/2016 16:49	25.1	32	9	41	0	0	0	0	0	0	0	0	OC	19	37	8	N	16.5
353	71	B	NH	NH	363	47.85854699	-54.10213002	4	24	7/23/2016	15:45	7/23/2016 15:45	7/24/2016	16:49	7/24/2016 16:49	25.1	73	15	88	1	0	0	0	0	0	0	0	OC	19	37	8	N	16.5
354	71	B	NH	NH	364	47.85863299	-54.10199197	1	24	7/23/2016	15:45	7/23/2016 15:45	7/24/2016	16:54	7/24/2016 16:54	25.2	15	1	16	1	0	0	0	0	0	0	0	OC	19	37	8	N	16.5
355	71	B	NH	NH	365	47.85871999	-54.10191201	2	24	7/23/2016	15:46	7/23/2016 15:46	7/24/2016	16:54	7/24/2016 16:54	25.1	22	0	22	0	0	0	0	0	0	0	0	OC	19	37	8	N	16.5
356	72	C	NH	NH	352	47.85411003	-54.09999297	2	24	7/23/2016	16:04	7/23/2016 16:04	7/24/2016	17:13	7/24/2016 17:13	25.2	30	4	34	0	0	0	0	0	0	0	0	OC	19	37	8	N	16.5
357	72	C	NH	NH	353	47.85399604	-54.09989499	1	24	7/23/2016	16:05	7/23/2016 16:05	7/24/2016	17:13	7/24/2016 17:13	25.1	18	5	23	1	0	0	0	0	0	0	0	OC	19	37	8	N	16.5
358	72	C	NH	NH	354	47.853875	-54.09983899	5	24	7/23/2016	16:06	7/23/2016 16:06	7/24/2016	17:13	7/24/2016 17:13	25.1	20	2	22	0	0	0	0	0	0	0	0	OC	19	37	8	N	16.5
359	72	C	NH	NH	355	47.853789	-54.09972701	4	24	7/23/2016	16:07	7/23/2016 16:07	7/24/2016	17:16	7/24/2016 17:16	25.2	44	7	51	0	0	0	0	0	0	0	0	OC	19	37	8	N	16.5
360	72	C	NH	NH	356	47.85379403	-54.099566	3	24	7/23/2016	16:08	7/23/2016 16:08	7/24/2016	17:16	7/24/2016 17:16	25.1	48	10	58	0	0	0	0	0	0	0	0	OC	19	37	8	N	16.5
361	73	A	NH	NH	366	47.85932701	-54.09807502	2	25	7/24/2016	16:36	7/24/2016 16:36	7/25/2016	8:27	7/25/2016 8:27	15.8	23	4	27	2	0	0	0	0	0	0	0	OC	16	26	8	N	16.5	SWITCH FROM PM LOW TIDES TO AM LOW TIDES
362	73	A	NH	NH	367	47.85937202	-54.09799799	4	25	7/24/2016	16:37	7/24/2016 16:37	7/25/2016	8:27	7/25/2016 8:27	15.8	10	1	11	0	3	0	0	0	0	0	0	OC	16	26	8	N	16.5	SWITCH FROM PM LOW TIDES TO AM LOW TIDES
363	73	A	NH	NH	368	47.85940798	-54.09791199	5	25	7/24/2016	16:38	7/24/2016 16:38	7/25/2016	8:31	7/25/2016 8:31	15.9	8	0	8	0	1	0	0	0	0	0	0	OC	16	26	8	N	16.5	SWITCH FROM PM LOW TIDES TO AM LOW TIDES
364	73	A	NH	NH	369	47.85947897	-54.09782398	3	25	7/24/2016	16:40	7/24/2016 16:40	7/25/2016	8:31	7/25/2016 8:31	15.8	33	16	49	2	0	0	0	0	0	0	0	OC	16	26	8	N	16.5	SWITCH FROM PM LOW TIDES TO AM LOW TIDES
365	73	A	NH	NH	370	47.85951502	-54.09770303	1	25	7/24/2016	16:40	7/24/2016 16:40	7/25/2016	8:34	7/25/2016 8:34	15.9	29	5	34	0	0	0	0	0	0	0	0	OC	16	26	8	N	16.5	SWITCH FROM PM LOW TIDES TO AM LOW TIDES
366	74	B	NH	NH	361	47.85874799	-54.10217998	5	25	7/24/2016	17:00	7/24/2016 17:00	7/25/2016	8:45	7/25/2016 8:45	15.8	19	7	26	0	0	0	0	0	0	0	0	OC	16	26	8	N	16.5	SWITCH FROM PM LOW TIDES TO AM LOW TIDES
367	74	B	NH	NH	362	47.858649	-54.102141	3	25	7/24/2016	17:00	7/24/2016 17:00	7/25/2016	8:45	7/25/2016 8:45	15.8	2	1	3	0	0	0	0	0	0	0	0	OC	16	26	8	N	16.5	SWITCH FROM PM LOW TIDES TO AM LOW TIDES
368	74	B	NH	NH	363	47.85854699	-54.10213002	2	25	7/24/2016	17:00	7/24/2016 17:00	7/25/2016	8:45	7/25/2016 8:45	15.8	48	8	56	0	0	0	0	0	0	0	0	OC	16	26	8	N	16.5	SWITCH FROM PM LOW TIDES TO AM LOW TIDES
369	74	B	NH	NH	364	47.85863299	-54.10199197	4	25	7/24/2016	17:02	7/24/2016 17:02	7/25/2016	8:46	7/25/2016 8:46	15.7	36	2	38	0	0	0	0	0	0	0	0	OC	16	26	8	N	16.5	SWITCH FROM PM LOW TIDES TO AM LOW TIDES
370	74	B	NH	NH	365	47.85871999	-54.10191201	1	25	7/24/2016	17:02	7/24/2016 17:02	7/25/2016	8:46	7/25/2016 8:46	15.7	20	11	31	0	0	0	0	0	0	0	0	OC	16	26	8	N	16.5	SWITCH FROM PM LOW TIDES TO AM LOW TIDES
371	75	C	NH	NH	352	47.85411003	-54.09999297	3	25	7/24/2016	17:24	7/24/2016 17:24	7/25/2016	9:03	7/25/2016 9:03	15.7	36	9	45	0	0	0	0	0	0	0	0	OC	16	26	8	N	16.5	SWITCH FROM PM LOW TIDES TO AM LOW TIDES
372	75	C	NH	NH	353	47.85399604	-54.09989499	5	25	7/24/2016	17:24	7/24/2016 17:24	7/25/2016	9:03	7/25/2016 9:03	15.7	11	5	16	3	0	0	0	0	0	0	0	OC	16	26	8	N	16.5	SWITCH FROM PM LOW TIDES TO AM LOW TIDES
373	75	C	NH	NH	354	47.853875	-54.09983899	1	25	7/24/2016	17:24	7/24/2016 17:24	7/25/2016	9:03	7/25/2016 9:03	15.7	16	5	21	0	0	0	0	0	0	0	0	OC	16	26	8	N	16.5	SWITCH FROM PM LOW TIDES TO AM LOW TIDES
374	75	C	NH	NH	355	47.853789	-54.09972701	4	25	7/24/2016	17:26	7/24/2016 17:26	7/25/2016	9:04	7/25/2016 9:04	15.6	17	4	21	1	0	0	0	0	0	0	0	OC	16	26	8	N	16.5	SWITCH FROM PM LOW TIDES TO AM LOW TIDES
375	75	C	NH	NH	356	47.85379403	-54.099566	2	25	7/24/2016	17:26	7/24/2016 17:26	7/25/2016	9:04	7/25/2016 9:04	15.6	23	5	28	1	0	0	0	0	0	0	0	OC	16	26	8	N	16.5	SWITCH FROM PM LOW TIDES TO AM LOW TIDES
376	76	A	NH	NH	366	47.85932701	-54.09807502	2	26	7/25/2016	8:36	7/25/2016 8:36	7/26/2016	8:25	7/26/2016 8:25	23.8	16	1	17	0	0	0	0	1	0	0	0	OC	16	5	8	N	16.8
377	76	A	NH	NH	367	47.85937202	-54.09799799	1	26	7/25/2016	8:36	7/25/2016 8:36	7/26/2016	8:25	7/26/2016 8:25	23.8	8	0	8	0	0	0	0	0	0	0	0	OC	16	5	8	N	16.8
378	76	A	NH	NH	368	47.85940798	-54.09791199	4	26	7/25/2016	8:36	7/25/2016 8:36	7/26/2016	8:29	7/26/2016 8:29	23.9	6	0	6	0	0	0	0	0	0	0	0	OC	16	5	8	N	16.8
379	76	A	NH	NH	369	47.85947897	-54.09782398	5	26	7/25/2016	8:38	7/25/2016 8:38	7/26/2016	8:29	7/26/2016 8:29	23.9	8	2	10	0	0	0	0	0	0	0	0	OC	16	5	8	N	16.8
380	76	A	NH	NH	370	47.85951502	-54.09770303	3	26	7/25/2016	8:38	7/25/2016 8:38	7/26/2016	8:29	7/26/2016 8:29	23.9	20	2	22	0	2	0	0	0	0	0	0	OC	16	5	8	N	16.8
381	77	B	NH	NH	361	47.85874799	-54.10217998	1	26	7/25/2016	8:53	7/25/2016 8:53	7/26/2016	8:44	7/26/2016 8:44	23.9	23	2	25	0	0	0	0	0	0	0	0	OC	16	5	8	N	16.8
382	77	B	NH	NH	362	47.858649	-54.102141	3	26	7/25/2016	8:53	7/25/2016 8:53	7/26/2016	8:44	7/26/2016 8:44	23.9	1	1	2	0	0	0	0	0	0	0	0	OC	16	5	8	N	16.8
383	77	B	NH	NH	363	47.85854699	-54.10213002	5	26	7/25/2016	8:53	7/25/2016 8:53	7/26/2016	8:44	7/26/2016 8:44	23.9	20	2	22	0	0	0	0	0	0	0	0	OC	16	5	8	N	16.8
384	77	B	NH	NH	364	47.85863299	-54.10199197	4	26	7/25/2016	8:54	7/25/2016 8:54	7/26/2016	8:46	7/26/2016 8:46	23.9	52	8	60	0	0	0	0	0	0	0	0	OC	16	5	8	N	16.8
385	77	B	NH	NH	365	47.85871999	-54.10191201	2	26	7/25/2016	8:54	7/25/2016 8:54	7/26/2016	8:46	7/26/2016 8:46	23.9	33	3	36	0	0	0	0	0	0	0	0	OC	16	5	8	N	16.8
386	78	C	NH	NH	352	47.85411003	-54.09999297	2	26	7/25/2016	9:11	7/25/2016 9:11	7/26/2016	9:12	7/26/2016 9:12	24	29	0	29	0	0	0	0	0	0	0	0	OC	16	5	8	N	16.8
387	78	C	NH	NH	353	47.85399604	-54.09989499	3	26	7/25/2016	9:11	7/25/2016 9:11	7/26/2016	9:12	7/26/2016 9:12	24	8	1	9	0	0	0	0	0	0	0	0	OC	16	5	8	N	16.8
388	78	C	NH	NH	354	47.853875	-54.09983899	1	26	7/25/2016	9:11	7/25/2016 9:11	7/26/2016	9:12	7/26/2016 9:12	24	20	1	21	0	0	0	0	0	0	0	1	OC	16	5	8	N	16.8
389	78	C	NH	NH	355	47.853789	-54.09972701	5	26	7/25/2016	9:12	7/25/2016 9:12	7/26/2016	9:18	7/26/2016 9:18	24.1	12	1	13	0	0	0	0	0	0	0	0	OC	16	5	8	N	16.8
390	78	C	NH	NH	356	47.85379403	-54.099566	4	26	7/25/2016	9:12	7/25/2016 9:12	7/26/2016	9:18	7/26/2016 9:18	24.1	25	2	27	0	0	0	0	0	0	0	0	OC	16	5	8	N	16.8
391	79	A	NH	NH	366	47.85932701	-54.09807502	3	27	7/26/2016	8:34	7/26/2016 8:34	7/27/2016	9:36	7/27/2016 9:36	25	22	4	26	1	1	0	0	0	0	0	0	FOG	14	0	8	N	17.7
392	79	A	NH	NH	367	47.85937202	-54.09799799	5	27	7/26/2016	8:34	7/26/2016 8:34	7/27/2016	9:36	7/27/2016 9:36	25	14	1	15	1	0	0	0	0	0	0	0	FOG	14	0	8	N	17.7
393	79	A	NH	NH	368	47.85940798	-54.09791199	2	27	7/26/2016	8:34	7/26/2016 8:34	7/27/2016	9:37	7/27/2016 9:37	25	5	1	6	0	2	0	0	0	0	0	0	FOG	14	0	8	N	17.7
394	79	A	NH	NH	369	47.85947897	-54.09782398	4	27	7/26/2016	8:35	7/26/2016 8:35	7/27/2016	9:37	7/27/2016 9:37	25	7	0	7	0	1	0	0	0	0	0	0	FOG	14	0	8	N	17.7
395	79	A	NH	NH	370	47.85951502	-54.09770303	1	27	7/26/2016	8:36	7/26/2016 8:36	7/27/2016	9:38	7/27/2016 9:38	25	1	0	1	0	0	0	0	0	0	0	0	FOG	14	0	8	N	17.7	DST 1089 OUT
396	80	B	NH	NH	361	47.85874799	-54.10217998	1	27	7/26/2016	8:54	7/26/2016 8:54	7/27/2016	9:02	7/27/2016 9:02	24.1	29	3	32	0	0	0	0	0	0	0	0	FOG	14	0	8	N	17.7
397	80	B	NH	NH	362	47.858649	-54.102141	5	27	7/26/2016	8:54	7/26/2016 8:54	7/27/2016	9:02	7/27/2016 9:02	24.1	17	0	17	0	0	0	0	0	0	0	0	FOG	14	0	8	N	17.7
398	80	B	NH	NH	363	47.85854699	-54.10213002	2	27	7/26/2016	8:54	7/26/2016 8:54	7/27/2016	9:02	7/27/2016 9:02	24.1	19	0	19	0	0	0	0	0	0	0	0	FOG	14	0	8	N	17.7
399	80	B	NH	NH	364	47.85863299	-54.10199197	3	27	7/26/2016	8:55	7/26/2016 8:55	7/27/2016	9:03	7/27/2016 9:03	24.1	1	0	1	0	0	0	0	0	0	0	0	FOG	14	0	8	N	17.7
400	80	B	NH	NH	365	47.85871999	-54.10191201	4	27	7/26/2016	8:56	7/26/2016 8:56	7/27/2016	9:04	7/27/2016 9:04	24.1	48	7	55	0	0	0	0	0	0	0	0	FOG	14	0	8	N	17.7
401	81	C	NH	NH	352	47.85411003	-54.09999297	2	27	7/26/2016	9:23	7/26/2016 9:23	7/27/2016	9:20	7/27/2016 9:20	24	30	2	32	0	0	0	0	0	0	0	0	FOG	14	0	8	N	17.7
402	81	C	NH	NH	353	47.85399604	-54.09989499	3	27	7/26/2016	9:23	7/26/2016 9:23	7/27/2016	9:20	7/27/2016 9:20	24	24	13	37	0	0	0	0	0	0	0	0	FOG	14	0	8	N	17.7
403	81	C	NH	NH	354	47.853875	-54.09983899	5	27	7/26/2016	9:23	7/26/2016 9:23	7/27/2016	9:20	7/27/2016 9:20	24	10	1	11	0	0	0	0	0	0	0	0	FOG	14	0	8	N	17.7
404	81	C	NH	NH	355	47.853789	-54.09972701	1	27	7/26/2016	9:24	7/26/2016 9:24	7/27/2016	9:23	7/27/2016 9:23	24	10	2	12	0	0	0	0	0	0	0	0	FOG	14	0	8	N	17.7	DST 1084 OUT
405	81	C	NH	NH	356	47.85379403	-54.099566	4	27	7/26/2016	9:24	7/26/2016 9:24	7/27/2016	9:23	7/27/2016 9:23	24	8	3	11	0	0	0	0	0	0	0	0	FOG	14	0	8	N	17.7
406	82	A	FX	FX2	371	47.32234499	-53.91760896	3	28	8/4/2016	14:56	8/4/2016 14:56	8/5/2016	14:42	8/5/2016 14:42	23.8	64	23	87	0	3	0	0	0	0	0	0	MIX	17	18	4	N	17.5
407	82	A	FX	FX2	372	47.32238003	-53.91747904	5	28	8/4/2016	14:57	8/4/2016 14:57	8/5/2016	14:45	8/5/2016 14:45	23.8	29	4	33	0	0	0	0	0	0	0	0	MIX	17	18	4	N	17.5
408	82	A	FX	FX2	373	47.32240501	-53.91733303	1	28	8/4/2016	14:59	8/4/2016 14:59	8/5/2016	14:49	8/5/2016 14:49	23.8	69	13	82	0	0	0	0	0	0	0	0	MIX	17	18	4	N	17.5	DST 1089 IN 8/4/16 AND OUT 8/5/16
409	82	A	FX	FX2	374	47.32245304	-53.91719498	4	28	8/4/2016	15:00	8/4/2016 15:00	8/5/2016	14:52	8/5/2016 14:52	23.9	122	16	138	0	1	0	0	0	0	0	0	MIX	17	18	4	N	17.5
410	82	A	FX	FX2	375	47.32244197	-53.917112	2	28	8/4/2016	15:01	8/4/2016 15:01	8/5/2016	14:55	8/5/2016 14:55	23.9	44	19	63	0	0	0	0	0	0	0	0	MIX	17	18	4	N	17.5
411	83	B	FX	FX2	302	47.319326	-53.91079003	5	28	8/4/2016	15:12	8/4/2016 15:12	8/5/2016	15:25	8/5/2016 15:25	24.2	39	0	39	0	0	0	0	0	0	0	0	MIX	17	18	4	N	17.5
412	83	B	FX	FX2	303	47.31922902	-53.91075801	1	28	8/4/2016	15:13	8/4/2016 15:13	8/5/2016	15:28	8/5/2016 15:28	24.2	62	2	64	1	0	0	0	0	0	0	0	MIX	17	18	4	N	17.5
413	83	B	FX	FX2	304	47.31913799	-53.91067101	2	28	8/4/2016	15:14	8/4/2016 15:14	8/5/2016	15:29	8/5/2016 15:29	24.2	40	1	41	0	0	0	0	0	0	0	0	MIX	17	18	4	N	17.5
414	83	B	FX	FX2	305	47.31905099	-53.91062298	4	28	8/4/2016	15:16	8/4/2016 15:16	8/5/2016	15:32	8/5/2016 15:32	24.3	31	1	32	0	0	0	0	1	0	0	0	MIX	17	18	4	N	17.5
415	83	B	FX	FX2	306	47.318967	-53.91064804	3	28	8/4/2016	15:17	8/4/2016 15:17	8/5/2016	15:35	8/5/2016 15:35	24.3	74	0	74	0	0	0	0	0	0	0	0	MIX	17	18	4	N	17.5
416	84	C	FX	FX2	307	47.31787601	-53.91340502	5	28	8/4/2016	15:23	8/4/2016 15:23	8/5/2016	15:51	8/5/2016 15:51	24.5	20	1	21	0	1	0	0	0	0	0	0	MIX	17	18	4	N	17.5
417	84	C	FX	FX2	308	47.31787803	-53.91354801	2	28	8/4/2016	15:24	8/4/2016 15:24	8/5/2016	15:54	8/5/2016 15:54	24.5	34	2	36	0	0	0	0	0	0	0	0	MIX	17	18	4	N	17.5
418	84	C	FX	FX2	309	47.31787199	-53.91369	3	28	8/4/2016	15:25	8/4/2016 15:25	8/5/2016	15:55	8/5/2016 15:55	24.5	29	3	32	1	3	0	0	0	0	0	0	MIX	17	18	4	N	17.5
419	84	C	FX	FX2	310	47.31786897	-53.91379402	4	28	8/4/2016	15:26	8/4/2016 15:26	8/5/2016	15:58	8/5/2016 15:58	24.5	30	1	31	0	2	0	0	0	0	0	0	MIX	17	18	4	N	17.5
420	84	C	FX	FX2	311	47.31785799	-53.913891	1	28	8/4/2016	15:27	8/4/2016 15:27	8/5/2016	16:01	8/5/2016 16:01	24.6	21	1	22	0	3	0	0	0	0	0	0	MIX	17	18	4	N	17.5	DST 1084 IN 8/4/16 AND OUT 8/5/16
421	85	A	FX	FX2	371	47.32234499	-53.91760896	5	29	8/5/2016	15:11	8/5/2016 15:11	8/6/2016	15:59	8/6/2016 15:59	24.8	32	17	49	0	1	0	0	0	0	0	0	OC	17	31	8	N	17.7
422	85	A	FX	FX2	372	47.32238003	-53.91747904	4	29	8/5/2016	15:12	8/5/2016 15:12	8/6/2016	16:00	8/6/2016 16:00	24.8	73	5	78	0	0	0	0	0	0	0	0	OC	17	31	8	N	17.7
423	85	A	FX	FX2	373	47.32240501	-53.91733303	2	29	8/5/2016	15:13	8/5/2016 15:13	8/6/2016	16:05	8/6/2016 16:05	24.9	40	16	56	1	1	0	0	0	0	0	0	OC	17	31	8	N	17.7
424	85	A	FX	FX2	374	47.32245304	-53.91719498	3	29	8/5/2016	15:14	8/5/2016 15:14	8/6/2016	16:05	8/6/2016 16:05	24.8	47	16	63	0	0	0	0	0	0	0	0	OC	17	31	8	N	17.7
425	85	A	FX	FX2	375	47.32244197	-53.917112	1	29	8/5/2016	15:15	8/5/2016 15:15	8/6/2016	16:12	8/6/2016 16:12	25	57	12	69	0	0	0	0	0	0	0	0	OC	17	31	8	N	17.7	DST 1089 IN
426	86	B	FX	FX2	302	47.319326	-53.91079003	5	29	8/5/2016	15:36	8/5/2016 15:36	8/6/2016	16:24	8/6/2016 16:24	24.8	43	0	43	0	0	0	0	0	0	0	0	OC	17	31	8	N	17.7
427	86	B	FX	FX2	303	47.31922902	-53.91075801	1	29	8/5/2016	15:36	8/5/2016 15:36	8/6/2016	16:29	8/6/2016 16:29	24.9	15	0	15	0	0	0	0	0	0	0	0	OC	17	31	8	N	17.7
428	86	B	FX	FX2	304	47.31913799	-53.91067101	2	29	8/5/2016	15:37	8/5/2016 15:37	8/6/2016	16:30	8/6/2016 16:30	24.9	48	2	50	0	0	0	0	0	0	0	0	OC	17	31	8	N	17.7
429	86	B	FX	FX2	305	47.31905099	-53.91062298	4	29	8/5/2016	15:37	8/5/2016 15:37	8/6/2016	16:33	8/6/2016 16:33	24.9	40	2	42	0	0	0	0	0	0	0	0	OC	17	31	8	N	17.7
430	86	B	FX	FX2	306	47.318967	-53.91064804	3	29	8/5/2016	15:38	8/5/2016 15:38	8/6/2016	16:34	8/6/2016 16:34	24.9	12	3	15	0	0	0	0	0	0	0	0	OC	17	31	8	N	17.7
431	87	C	FX	FX2	307	47.31787601	-53.91340502	4	29	8/5/2016	16:11	8/5/2016 16:11	8/6/2016	16:45	8/6/2016 16:45	24.6	39	0	39	0	1	0	0	0	0	0	0	OC	17	31	8	N	17.7
432	87	C	FX	FX2	308	47.31787803	-53.91354801	1	29	8/5/2016	16:12	8/5/2016 16:12	8/6/2016	16:49	8/6/2016 16:49	24.6	1	0	1	0	0	0	0	0	0	0	0	OC	17	31	8	N	17.7	DST 1084 IN
433	87	C	FX	FX2	309	47.31787199	-53.91369	5	29	8/5/2016	16:13	8/5/2016 16:13	8/6/2016	16:50	8/6/2016 16:50	24.6	44	3	47	0	0	0	0	0	0	0	0	OC	17	31	8	N	17.7
434	87	C	FX	FX2	310	47.31786897	-53.91379402	3	29	8/5/2016	16:14	8/5/2016 16:14	8/6/2016	16:53	8/6/2016 16:53	24.7	13	2	15	0	1	0	0	0	0	0	0	OC	17	31	8	N	17.7
435	87	C	FX	FX2	311	47.31785799	-53.913891	2	29	8/5/2016	16:15	8/5/2016 16:15	8/6/2016	16:55	8/6/2016 16:55	24.7	48	4	52	0	3	0	0	0	0	0	0	OC	17	31	8	N	17.7
436	88	A	FX	FX2	371	47.32234499	-53.91760896	1	30	8/6/2016	16:15	8/6/2016 16:15	8/7/2016	16:06	8/7/2016 16:06	23.8	117	26	143	0	0	0	0	0	0	0	0	MIX	19	34	7	N	17.9
437	88	A	FX	FX2	372	47.32238003	-53.91747904	3	30	8/6/2016	16:15	8/6/2016 16:15	8/7/2016	16:07	8/7/2016 16:07	23.9	84	27	111	0	0	0	0	0	0	0	0	MIX	19	34	7	N	17.9
438	88	A	FX	FX2	373	47.32240501	-53.91733303	5	30	8/6/2016	16:15	8/6/2016 16:15	8/7/2016	16:15	8/7/2016 16:15	24	19	39	58	0	0	0	0	0	0	0	0	MIX	19	34	7	N	17.9
439	88	A	FX	FX2	374	47.32245304	-53.91719498	2	30	8/6/2016	16:16	8/6/2016 16:16	8/7/2016	16:15	8/7/2016 16:15	24	103	69	172	0	0	0	0	0	0	0	0	MIX	19	34	7	N	17.9
440	88	A	FX	FX2	375	47.32244197	-53.917112	4	30	8/6/2016	16:16	8/6/2016 16:16	8/7/2016	16:22	8/7/2016 16:22	24.1	45	13	58	0	0	0	0	0	0	0	0	MIX	19	34	7	N	17.9
441	89	B	FX	FX2	302	47.319326	-53.91079003	3	30	8/6/2016	16:38	8/6/2016 16:38	8/7/2016	16:34	8/7/2016 16:34	23.9	57	12	69	0	0	0	0	0	0	0	0	MIX	19	34	7	N	17.9
442	89	B	FX	FX2	303	47.31922902	-53.91075801	5	30	8/6/2016	16:38	8/6/2016 16:38	8/7/2016	16:34	8/7/2016 16:34	23.9	31	3	34	0	0	0	0	0	0	0	0	MIX	19	34	7	N	17.9
443	89	B	FX	FX2	304	47.31913799	-53.91067101	2	30	8/6/2016	16:38	8/6/2016 16:38	8/7/2016	16:38	8/7/2016 16:38	24	36	2	38	0	0	0	0	0	0	0	0	MIX	19	34	7	N	17.9
444	89	B	FX	FX2	305	47.31905099	-53.91062298	4	30	8/6/2016	16:39	8/6/2016 16:39	8/7/2016	16:38	8/7/2016 16:38	24	52	1	53	0	0	0	0	0	0	0	0	MIX	19	34	7	N	17.9
445	89	B	FX	FX2	306	47.318967	-53.91064804	1	30	8/6/2016	16:39	8/6/2016 16:39	8/7/2016	16:38	8/7/2016 16:38	24	68	11	79	0	0	0	0	0	0	0	0	MIX	19	34	7	N	17.9
446	90	C	FX	FX2	307	47.31787601	-53.91340502	2	30	8/6/2016	16:59	8/6/2016 16:59	8/7/2016	16:52	8/7/2016 16:52	23.9	47	0	47	0	1	0	0	0	0	0	0	MIX	19	34	7	N	17.9
447	90	C	FX	FX2	308	47.31787803	-53.91354801	3	30	8/6/2016	16:59	8/6/2016 16:59	8/7/2016	16:52	8/7/2016 16:52	23.9	19	0	19	0	3	0	0	0	0	0	0	MIX	19	34	7	N	17.9
448	90	C	FX	FX2	309	47.31787199	-53.91369	5	30	8/6/2016	16:59	8/6/2016 16:59	8/7/2016	16:56	8/7/2016 16:56	24	42	1	43	0	0	0	0	0	0	0	0	MIX	19	34	7	N	17.9
449	90	C	FX	FX2	310	47.31786897	-53.91379402	1	30	8/6/2016	17:00	8/6/2016 17:00	8/7/2016	16:56	8/7/2016 16:56	23.9	20	1	21	0	0	0	0	0	0	0	0	MIX	19	34	7	N	17.9
450	90	C	FX	FX2	311	47.31785799	-53.913891	4	30	8/6/2016	17:00	8/6/2016 17:00	8/7/2016	16:59	8/7/2016 16:59	24	67	1	68	0	1	0	0	0	0	0	0	MIX	19	34	7	N	17.9
451	91	A	FX	FX2	371	47.32234499	-53.91760896	2	31	8/7/2016	16:26	8/7/2016 16:26	8/8/2016	16:49	8/8/2016 16:49	24.4	40	8	48	0	0	0	0	0	0	0	0	RAIN	19	23	8	N	18
452	91	A	FX	FX2	372	47.32238003	-53.91747904	4	31	8/7/2016	16:26	8/7/2016 16:26	8/8/2016	16:49	8/8/2016 16:49	24.4	37	2	39	0	1	0	0	0	0	0	0	RAIN	19	23	8	N	18
453	91	A	FX	FX2	373	47.32240501	-53.91733303	5	31	8/7/2016	16:26	8/7/2016 16:26	8/8/2016	16:54	8/8/2016 16:54	24.5	12	6	18	0	1	0	0	0	0	0	0	RAIN	19	23	8	N	18
454	91	A	FX	FX2	374	47.32245304	-53.91719498	3	31	8/7/2016	16:27	8/7/2016 16:27	8/8/2016	16:54	8/8/2016 16:54	24.5	72	20	92	1	0	0	0	0	0	0	0	RAIN	19	23	8	N	18
455	91	A	FX	FX2	375	47.32244197	-53.917112	1	31	8/7/2016	16:27	8/7/2016 16:27	8/8/2016	16:57	8/8/2016 16:57	24.5	2	2	4	0	0	0	0	0	0	0	0	RAIN	19	23	8	N	18
456	92	B	FX	FX2	302	47.319326	-53.91079003	5	31	8/7/2016	16:47	8/7/2016 16:47	8/8/2016	17:08	8/8/2016 17:08	24.3	22	2	24	0	0	0	0	0	0	0	0	RAIN	19	23	8	N	18
457	92	B	FX	FX2	303	47.31922902	-53.91075801	3	31	8/7/2016	16:47	8/7/2016 16:47	8/8/2016	17:08	8/8/2016 17:08	24.3	4	1	5	0	0	0	0	0	0	0	0	RAIN	19	23	8	N	18
458	92	B	FX	FX2	304	47.31913799	-53.91067101	1	31	8/7/2016	16:48	8/7/2016 16:48	8/8/2016	17:12	8/8/2016 17:12	24.4	12	1	13	0	1	0	0	0	0	0	0	RAIN	19	23	8	N	18
459	92	B	FX	FX2	305	47.31905099	-53.91062298	4	31	8/7/2016	16:48	8/7/2016 16:48	8/8/2016	17:14	8/8/2016 17:14	24.4	11	0	11	0	0	0	0	0	0	0	0	RAIN	19	23	8	N	18
460	92	B	FX	FX2	306	47.318967	-53.91064804	2	31	8/7/2016	16:48	8/7/2016 16:48	8/8/2016	17:14	8/8/2016 17:14	24.4	35	4	39	0	0	0	0	0	0	0	0	RAIN	19	23	8	N	18
461	93	C	FX	FX2	307	47.31787601	-53.91340502	3	31	8/7/2016	17:05	8/7/2016 17:05	8/8/2016	17:23	8/8/2016 17:23	24.3	22	2	24	0	1	0	0	0	0	0	0	RAIN	19	23	8	N	18
462	93	C	FX	FX2	308	47.31787803	-53.91354801	5	31	8/7/2016	17:05	8/7/2016 17:05	8/8/2016	17:23	8/8/2016 17:23	24.3	33	3	36	1	1	0	0	0	0	0	0	RAIN	19	23	8	N	18
463	93	C	FX	FX2	309	47.31787199	-53.91369	1	31	8/7/2016	17:06	8/7/2016 17:06	8/8/2016	17:26	8/8/2016 17:26	24.3	13	0	13	0	0	0	0	0	0	0	0	RAIN	19	23	8	N	18
464	93	C	FX	FX2	310	47.31786897	-53.91379402	4	31	8/7/2016	17:06	8/7/2016 17:06	8/8/2016	17:26	8/8/2016 17:26	24.3	29	0	29	0	1	0	0	0	0	0	0	RAIN	19	23	8	N	18
465	93	C	FX	FX2	311	47.31785799	-53.913891	2	31	8/7/2016	17:06	8/7/2016 17:06	8/8/2016	17:29	8/8/2016 17:29	24.4	36	1	37	0	2	0	0	0	0	0	0	RAIN	19	23	8	N	18
466	94	A	FX	FX2	371	47.32234499	-53.91760896	4	32	8/8/2016	17:03	8/8/2016 17:03	8/9/2016	6:52	8/9/2016 6:52	13.8	85	26	111	0	1	0	0	0	0	0	0	SUN	22	27	0	N	18.7	SWITCH FROM PM LOW TIDES TO AM LOW TIDES
467	94	A	FX	FX2	372	47.32238003	-53.91747904	2	32	8/8/2016	17:03	8/8/2016 17:03	8/9/2016	6:52	8/9/2016 6:52	13.8	48	32	80	0	0	0	0	0	0	0	0	SUN	22	27	0	N	18.7	SWITCH FROM PM LOW TIDES TO AM LOW TIDES
468	94	A	FX	FX2	373	47.32240501	-53.91733303	1	32	8/8/2016	17:03	8/8/2016 17:03	8/9/2016	6:52	8/9/2016 6:52	13.8	26	3	29	0	0	0	0	0	0	1	0	SUN	22	27	0	N	18.7	SWITCH FROM PM LOW TIDES TO AM LOW TIDES
469	94	A	FX	FX2	374	47.32245304	-53.91719498	5	32	8/8/2016	17:04	8/8/2016 17:04	8/9/2016	6:52	8/9/2016 6:52	13.8	26	22	48	0	0	0	0	0	0	0	0	SUN	22	27	0	N	18.7	SWITCH FROM PM LOW TIDES TO AM LOW TIDES
470	94	A	FX	FX2	375	47.32244197	-53.917112	3	32	8/8/2016	17:04	8/8/2016 17:04	8/9/2016	6:52	8/9/2016 6:52	13.8	79	45	124	1	0	0	0	0	0	0	0	SUN	22	27	0	N	18.7	SWITCH FROM PM LOW TIDES TO AM LOW TIDES
471	95	B	FX	FX2	302	47.319326	-53.91079003	1	32	8/8/2016	17:17	8/8/2016 17:17	8/9/2016	7:16	8/9/2016 7:16	14	43	2	45	0	0	0	0	0	0	0	0	SUN	22	27	0	N	18.7	SWITCH FROM PM LOW TIDES TO AM LOW TIDES
472	95	B	FX	FX2	303	47.31922902	-53.91075801	3	32	8/8/2016	17:18	8/8/2016 17:18	8/9/2016	7:16	8/9/2016 7:16	14	10	1	11	0	0	0	0	0	0	0	0	SUN	22	27	0	N	18.7	SWITCH FROM PM LOW TIDES TO AM LOW TIDES
473	95	B	FX	FX2	304	47.31913799	-53.91067101	5	32	8/8/2016	17:19	8/8/2016 17:19	8/9/2016	7:23	8/9/2016 7:23	14.1	33	3	36	1	0	0	0	0	0	0	0	SUN	22	27	0	N	18.7	SWITCH FROM PM LOW TIDES TO AM LOW TIDES
474	95	B	FX	FX2	305	47.31905099	-53.91062298	2	32	8/8/2016	17:19	8/8/2016 17:19	8/9/2016	7:23	8/9/2016 7:23	14.1	38	5	43	0	0	0	0	0	0	0	0	SUN	22	27	0	N	18.7	SWITCH FROM PM LOW TIDES TO AM LOW TIDES
475	95	B	FX	FX2	306	47.318967	-53.91064804	4	32	8/8/2016	17:19	8/8/2016 17:19	8/9/2016	7:23	8/9/2016 7:23	14.1	25	5	30	0	0	0	0	0	0	0	0	SUN	22	27	0	N	18.7	SWITCH FROM PM LOW TIDES TO AM LOW TIDES
476	96	C	FX	FX2	307	47.31787601	-53.91340502	3	32	8/8/2016	17:32	8/8/2016 17:32	8/9/2016	7:35	8/9/2016 7:35	14	35	2	37	0	1	0	0	0	0	0	0	SUN	22	27	0	N	18.7	SWITCH FROM PM LOW TIDES TO AM LOW TIDES
477	96	C	FX	FX2	308	47.31787803	-53.91354801	5	32	8/8/2016	17:33	8/8/2016 17:33	8/9/2016	7:35	8/9/2016 7:35	14	42	3	45	0	0	0	0	0	0	0	0	SUN	22	27	0	N	18.7	SWITCH FROM PM LOW TIDES TO AM LOW TIDES
478	96	C	FX	FX2	309	47.31787199	-53.91369	4	32	8/8/2016	17:33	8/8/2016 17:33	8/9/2016	7:37	8/9/2016 7:37	14.1	66	3	69	0	2	0	0	0	0	0	0	SUN	22	27	0	N	18.7	SWITCH FROM PM LOW TIDES TO AM LOW TIDES
479	96	C	FX	FX2	310	47.31786897	-53.91379402	1	32	8/8/2016	17:34	8/8/2016 17:34	8/9/2016	7:37	8/9/2016 7:37	14.1	37	3	40	0	1	0	0	0	0	0	0	SUN	22	27	0	N	18.7	SWITCH FROM PM LOW TIDES TO AM LOW TIDES
480	96	C	FX	FX2	311	47.31785799	-53.913891	2	32	8/8/2016	17:34	8/8/2016 17:34	8/9/2016	7:37	8/9/2016 7:37	14.1	44	7	51	0	0	0	0	0	0	0	0	SUN	22	27	0	N	18.7	SWITCH FROM PM LOW TIDES TO AM LOW TIDES
481	97	A	FX	FX2	371	47.32234499	-53.91760896	1	33	8/9/2016	7:10	8/9/2016 7:10	8/10/2016	7:05	8/10/2016 7:05	23.9	31	7	38	0	1	0	0	0	0	0	0	SUN	16	19	1	N	19.3
482	97	A	FX	FX2	372	47.32238003	-53.91747904	3	33	8/9/2016	7:10	8/9/2016 7:10	8/10/2016	7:05	8/10/2016 7:05	23.9	43	10	53	0	0	0	0	0	0	1	0	SUN	16	19	1	N	19.3
483	97	A	FX	FX2	373	47.32240501	-53.91733303	5	33	8/9/2016	7:10	8/9/2016 7:10	8/10/2016	7:05	8/10/2016 7:05	23.9	18	10	28	0	0	0	0	0	0	0	0	SUN	16	19	1	N	19.3
484	97	A	FX	FX2	374	47.32245304	-53.91719498	2	33	8/9/2016	7:10	8/9/2016 7:10	8/10/2016	7:05	8/10/2016 7:05	23.9	31	11	42	0	0	0	0	0	0	0	0	SUN	16	19	1	N	19.3
485	97	A	FX	FX2	375	47.32244197	-53.917112	4	33	8/9/2016	7:10	8/9/2016 7:10	8/10/2016	7:05	8/10/2016 7:05	23.9	74	28	102	0	0	0	0	0	0	0	0	SUN	16	19	1	N	19.3
486	98	B	FX	FX2	302	47.319326	-53.91079003	3	33	8/9/2016	7:34	8/9/2016 7:34	8/10/2016	7:34	8/10/2016 7:34	24	54	6	60	0	0	0	0	0	0	0	0	SUN	16	19	1	N	19.3
487	98	B	FX	FX2	303	47.31922902	-53.91075801	5	33	8/9/2016	7:34	8/9/2016 7:34	8/10/2016	7:34	8/10/2016 7:34	24	35	1	36	0	0	0	0	0	0	0	0	SUN	16	19	1	N	19.3
488	98	B	FX	FX2	304	47.31913799	-53.91067101	4	33	8/9/2016	7:34	8/9/2016 7:34	8/10/2016	7:35	8/10/2016 7:35	24	46	5	51	0	0	0	0	0	0	0	0	SUN	16	19	1	N	19.3
489	98	B	FX	FX2	305	47.31905099	-53.91062298	1	33	8/9/2016	7:34	8/9/2016 7:34	8/10/2016	7:35	8/10/2016 7:35	24	30	4	34	0	0	0	0	0	0	0	0	SUN	16	19	1	N	19.3
490	98	B	FX	FX2	306	47.318967	-53.91064804	2	33	8/9/2016	7:34	8/9/2016 7:34	8/10/2016	7:35	8/10/2016 7:35	24	28	4	32	0	0	0	0	0	0	0	0	SUN	16	19	1	N	19.3
491	99	C	FX	FX2	307	47.31787601	-53.91340502	3	33	8/9/2016	7:58	8/9/2016 7:58	8/10/2016	8:00	8/10/2016 8:00	24	38	0	38	0	0	0	0	0	0	0	0	SUN	16	19	1	N	19.3
492	99	C	FX	FX2	308	47.31787803	-53.91354801	5	33	8/9/2016	7:58	8/9/2016 7:58	8/10/2016	8:00	8/10/2016 8:00	24	29	2	31	0	0	0	0	0	0	0	0	SUN	16	19	1	N	19.3
493	99	C	FX	FX2	309	47.31787199	-53.91369	2	33	8/9/2016	7:58	8/9/2016 7:58	8/10/2016	8:00	8/10/2016 8:00	24	55	1	56	0	0	0	0	0	0	0	0	SUN	16	19	1	N	19.3
494	99	C	FX	FX2	310	47.31786897	-53.91379402	4	33	8/9/2016	7:59	8/9/2016 7:59	8/10/2016	8:01	8/10/2016 8:01	24	93	8	101	0	0	0	0	0	0	0	0	SUN	16	19	1	N	19.3
495	99	C	FX	FX2	311	47.31785799	-53.913891	1	33	8/9/2016	7:59	8/9/2016 7:59	8/10/2016	8:01	8/10/2016 8:01	24	18	2	20	0	0	0	0	0	0	0	0	SUN	16	19	1	N	19.3
496	100	A	FX	FX2	371	47.32234499	-53.91760896	4	34	8/10/2016	7:26	8/10/2016 7:26	8/11/2016	7:33	8/11/2016 7:33	24.1	148	63	211	0	0	0	0	0	0	0	0	SUN	19	20	0	N	19.5
497	100	A	FX	FX2	372	47.32238003	-53.91747904	2	34	8/10/2016	7:26	8/10/2016 7:26	8/11/2016	7:33	8/11/2016 7:33	24.1	37	5	42	0	0	0	0	0	0	0	0	SUN	19	20	0	N	19.5
498	100	A	FX	FX2	373	47.32240501	-53.91733303	1	34	8/10/2016	7:26	8/10/2016 7:26	8/11/2016	7:34	8/11/2016 7:34	24.1	50	21	71	0	0	0	0	0	0	0	0	SUN	19	20	0	N	19.5
499	100	A	FX	FX2	374	47.32245304	-53.91719498	5	34	8/10/2016	7:27	8/10/2016 7:27	8/11/2016	7:34	8/11/2016 7:34	24.1	24	18	42	0	0	0	0	0	0	0	0	SUN	19	20	0	N	19.5
500	100	A	FX	FX2	375	47.32244197	-53.917112	3	34	8/10/2016	7:27	8/10/2016 7:27	8/11/2016	7:34	8/11/2016 7:34	24.1	110	51	161	0	0	0	0	0	0	0	0	SUN	19	20	0	N	19.5
501	101	B	FX	FX2	302	47.319326	-53.91079003	1	34	8/10/2016	7:50	8/10/2016 7:50	8/11/2016	8:04	8/11/2016 8:04	24.2	48	3	51	0	0	0	0	0	0	0	0	SUN	19	20	0	N	19.5
502	101	B	FX	FX2	303	47.31922902	-53.91075801	4	34	8/10/2016	7:50	8/10/2016 7:50	8/11/2016	8:04	8/11/2016 8:04	24.2	74	2	76	0	2	0	0	0	0	0	0	SUN	19	20	0	N	19.5
503	101	B	FX	FX2	304	47.31913799	-53.91067101	3	34	8/10/2016	7:50	8/10/2016 7:50	8/11/2016	8:07	8/11/2016 8:07	24.3	10	4	14	0	0	0	0	0	0	0	0	SUN	19	20	0	N	19.5
504	101	B	FX	FX2	305	47.31905099	-53.91062298	5	34	8/10/2016	7:50	8/10/2016 7:50	8/11/2016	8:07	8/11/2016 8:07	24.3	23	4	27	0	0	0	0	0	0	0	0	SUN	19	20	0	N	19.5
505	101	B	FX	FX2	306	47.318967	-53.91064804	2	34	8/10/2016	7:50	8/10/2016 7:50	8/11/2016	8:07	8/11/2016 8:07	24.3	28	1	29	0	0	0	0	0	0	0	0	SUN	19	20	0	N	19.5
506	102	C	FX	FX2	307	47.31787601	-53.91340502	5	34	8/10/2016	8:25	8/10/2016 8:25	8/11/2016	8:34	8/11/2016 8:34	24.1	42	0	42	0	0	0	0	0	0	0	0	SUN	19	20	0	N	19.5
507	102	C	FX	FX2	308	47.31787803	-53.91354801	2	34	8/10/2016	8:25	8/10/2016 8:25	8/11/2016	8:34	8/11/2016 8:34	24.1	58	4	62	0	2	0	0	0	0	0	0	SUN	19	20	0	N	19.5
508	102	C	FX	FX2	309	47.31787199	-53.91369	3	34	8/10/2016	8:26	8/10/2016 8:26	8/11/2016	8:34	8/11/2016 8:34	24.1	27	3	30	0	0	0	0	0	0	0	0	SUN	19	20	0	N	19.5
509	102	C	FX	FX2	310	47.31786897	-53.91379402	4	34	8/10/2016	8:26	8/10/2016 8:26	8/11/2016	8:35	8/11/2016 8:35	24.1	47	2	49	0	0	0	0	0	0	1	0	SUN	19	20	0	N	19.5
510	102	C	FX	FX2	311	47.31785799	-53.913891	1	34	8/10/2016	8:26	8/10/2016 8:26	8/11/2016	8:35	8/11/2016 8:35	24.1	30	1	31	0	1	0	0	0	0	0	0	SUN	19	20	0	N	19.5
511	103	A	FX	FX2	371	47.32234499	-53.91760896	5	35	8/11/2016	7:55	8/11/2016 7:55	8/12/2016	8:30	8/12/2016 8:30	24.6	25	3	28	0	0	0	0	0	0	0	0	OC	18	27	7	N	19.4
512	103	A	FX	FX2	372	47.32238003	-53.91747904	1	35	8/11/2016	7:55	8/11/2016 7:55	8/12/2016	8:30	8/12/2016 8:30	24.6	34	7	41	0	0	0	0	0	0	0	0	OC	18	27	7	N	19.4	DST 1089 OUT
513	103	A	FX	FX2	373	47.32240501	-53.91733303	2	35	8/11/2016	7:55	8/11/2016 7:55	8/12/2016	8:31	8/12/2016 8:31	24.6	30	14	44	0	0	0	0	0	0	0	0	OC	18	27	7	N	19.4
514	103	A	FX	FX2	374	47.32245304	-53.91719498	3	35	8/11/2016	7:56	8/11/2016 7:56	8/12/2016	8:31	8/12/2016 8:31	24.6	49	13	62	0	0	0	0	0	0	0	0	OC	18	27	7	N	19.4
515	103	A	FX	FX2	375	47.32244197	-53.917112	4	35	8/11/2016	7:56	8/11/2016 7:56	8/12/2016	8:32	8/12/2016 8:32	24.6	43	25	68	0	0	0	0	0	0	0	0	OC	18	27	7	N	19.4
516	104	B	FX	FX2	302	47.319326	-53.91079003	2	35	8/11/2016	8:25	8/11/2016 8:25	8/12/2016	8:54	8/12/2016 8:54	24.5	28	7	35	0	1	0	0	0	0	0	0	OC	18	27	7	N	19.4
517	104	B	FX	FX2	303	47.31922902	-53.91075801	5	35	8/11/2016	8:25	8/11/2016 8:25	8/12/2016	8:54	8/12/2016 8:54	24.5	39	11	50	0	0	0	0	0	0	0	0	OC	18	27	7	N	19.4
518	104	B	FX	FX2	304	47.31913799	-53.91067101	4	35	8/11/2016	8:25	8/11/2016 8:25	8/12/2016	8:55	8/12/2016 8:55	24.5	30	3	33	0	0	0	0	0	0	0	0	OC	18	27	7	N	19.4
519	104	B	FX	FX2	305	47.31905099	-53.91062298	1	35	8/11/2016	8:26	8/11/2016 8:26	8/12/2016	8:55	8/12/2016 8:55	24.5	29	1	30	0	0	0	0	0	0	0	0	OC	18	27	7	N	19.4
520	104	B	FX	FX2	306	47.318967	-53.91064804	3	35	8/11/2016	8:26	8/11/2016 8:26	8/12/2016	8:56	8/12/2016 8:56	24.5	35	8	43	0	0	0	0	0	0	0	0	OC	18	27	7	N	19.4
521	105	C	FX	FX2	307	47.31787601	-53.91340502	4	35	8/11/2016	8:48	8/11/2016 8:48	8/12/2016	9:15	8/12/2016 9:15	24.4	98	3	101	0	0	0	0	0	0	0	0	OC	18	27	7	N	19.4
522	105	C	FX	FX2	308	47.31787803	-53.91354801	5	35	8/11/2016	8:48	8/11/2016 8:48	8/12/2016	9:15	8/12/2016 9:15	24.4	59	2	61	0	0	0	0	0	0	0	0	OC	18	27	7	N	19.4
523	105	C	FX	FX2	309	47.31787199	-53.91369	1	35	8/11/2016	8:49	8/11/2016 8:49	8/12/2016	9:16	8/12/2016 9:16	24.5	27	2	29	0	0	0	0	0	0	0	0	OC	18	27	7	N	19.4	DST 1084 OUT
524	105	C	FX	FX2	310	47.31786897	-53.91379402	3	35	8/11/2016	8:50	8/11/2016 8:50	8/12/2016	9:16	8/12/2016 9:16	24.4	63	7	70	0	0	0	0	0	0	0	0	OC	18	27	7	N	19.4
525	105	C	FX	FX2	311	47.31785799	-53.913891	2	35	8/11/2016	8:50	8/11/2016 8:50	8/12/2016	9:17	8/12/2016 9:17	24.5	40	5	45	0	3	0	0	0	0	0	0	OC	18	27	7	N	19.4
