# Supplementary material for: Improving the efficiency of the Fukui trap as a capture tool for the invasive European green crab (Carcinus maenas) in Newfoundland, Canada
Source: PeerJ. 2019 Jan 29;7:e6308. doi: 10.7717/peerj.6308 (PMC6357871; doi:10.7717/peerj.6308)
Supplement: Supplemental Information 3 [file peerj-07-6308-s004.csv]

ID	SEX	CW	EGGS
1	M	56.35
1	M	55.1
1	M	52.27
1	M	50.76
1	M	61.39
1	M	53.3
1	M	53.26
1	M	53.25
1	M	57.45
1	M	49.71
1	M	49.72
1	M	57.42
1	M	45.8
1	M	49.29
1	M	46.3
1	M	54.13
1	M	49.61
1	M	52
1	M	47.41
1	M	52.29
1	M	49.07
1	M	43.76
1	M	54.77
1	M	52.51
1	M	52.52
1	M	52.52
1	M	49.45
1	M	48.02
1	M	47.8
1	M	43.53
1	M	40.57
1	M	56.47
1	M	51.41
1	M	51.04
1	M	49.91
1	F	46.61
1	F	46.65
1	F	41.26
1	F	43.05
1	F	46.67
2	M	56.35
2	M	42.56
2	M	54.86
2	M	47.53
2	M	46.6
2	M	49.33
2	M	48.72
2	M	51.84
2	M	54.18
2	M	51.27
2	M	51.21
2	M	55.38
2	M	50.91
2	M	65.49
2	M	50.14
2	M	53.46
2	M	51
2	M	42.77
2	M	45
2	M	44.31
2	F	48.88
2	F	47.21
2	F	44.2
3	M	65.74
3	M	63.72
3	M	55.33
3	M	51.72
3	M	59.76
3	M	60.37
3	M	53.18
3	M	52.4
3	M	47.94
3	M	49.26
3	M	61.15
3	M	50.98
3	M	49.19
3	M	59.2
3	M	58.75
3	M	47.42
3	M	39.32
3	M	47.24
3	M	53.4
3	M	50.55
3	M	46.59
3	M	48.06
3	M	56.46
3	M	48.78
3	M	52.94
3	M	54.39
3	M	47.99
3	M	51.51
3	M	50.76
3	M	45.54
3	M	51.22
3	M	46.22
3	M	47.13
3	M	49
3	M	45.34
3	F	48.97
3	F	48.77
3	F	41.48
3	F	39.69
3	F	42.66
3	F	40.71
4	M	65.99
4	M	53.02
4	M	53.02
4	M	61.29
4	M	65.98
4	M	55.41
4	M	59.59
4	M	55.13
4	M	60.9
4	M	62.31
4	M	61.88
4	M	52
4	M	58.91
4	M	59.44
4	M	52.26
4	M	71.24
4	M	59.54
4	M	62.26
4	M	57.08
4	M	59.82
4	M	55.94
4	M	57.83
4	M	53.88
4	M	53.02
4	M	63.6
4	M	53.14
4	M	53.73
4	M	53.45
4	M	55.09
4	M	49.52
4	M	52.34
4	M	48.43
4	M	47.74
4	M	54.69
4	M	48.36
4	M	52.58
4	M	50.26
4	M	52.08
4	M	54.36
4	M	51.48
4	M	48.14
4	M	48.95
4	M	48.95
4	M	49.23
4	M	43.69
4	M	43.9
4	M	51.61
4	M	44.38
4	M	51.86
4	M	49.45
4	M	52.14
4	M	49.91
4	M	49.58
4	M	41.35
4	M	43.26
4	M	44.81
4	M	53.68
4	M	46.87
4	M	49.5
4	M	48.45
4	M	50.99
4	M	46.87
4	M	52.24
4	M	50.07
4	M	46.75
4	M	50.96
4	F	43.8
4	F	41.48
4	F	40.11
4	F	43.1
4	F	49.93
4	F	44.37
4	F	40.55
4	F	43.83
5	M	59.66
5	M	53.25
5	M	55.53
5	M	53.63
5	M	53.58
5	M	58.33
5	M	59.03
5	M	54.05
5	M	61.55
5	M	61.24
5	M	49.27
5	M	50.72
5	M	50.22
5	M	50.75
5	M	52.38
5	M	58.4
5	M	59.99
5	M	47.52
5	M	62.38
5	M	59.49
5	M	58.77
5	M	53.14
5	M	46.12
5	M	55.71
5	M	53.91
5	M	53.86
5	M	57.93
5	M	52.91
5	M	49.63
5	M	57.32
5	M	50.79
5	M	56.02
5	M	53.8
5	M	44.61
5	M	53.16
5	M	48.9
5	M	48.53
5	M	50.42
5	M	53.49
5	M	55.87
5	M	45.76
5	M	53.12
5	M	49.82
5	M	45.96
5	M	54.56
5	M	53.71
5	M	54.76
5	M	54.38
5	M	45.7
5	M	39.78
5	M	49.16
5	M	48.41
5	M	47.71
5	M	47.17
5	M	44.95
5	M	41.06
5	M	53.05
5	M	41.96
5	M	43.34
5	M	47.83
5	M	48.91
5	M	52.34
5	M	48.98
5	M	46.38
5	M	46.36
5	M	45.81
5	M	41.86
5	M	51.89
5	M	49.92
5	M	43.93
5	M	42.6
5	M	38.85
5	F	45.39
5	F	49.3
5	F	41.17
5	F	45.31
5	F	46.24
5	F	45.71
5	F	45.64
5	F	45.45
5	F	45.44
5	F	41.59
5	F	42.23
5	F	44.47
5	F	43.83
5	F	42.74
5	F	39.28
5	F	40.61
5	F	40.59
5	F	45.16
5	F	43.07
5	F	46.62
5	F	44.12
5	F	47.06
6	M	45.8
6	M	45.42
6	M	45.97
6	M	47.31
6	M	46.11
6	M	44.65
6	M	44.64
6	M	50.26
6	M	43.95
6	M	36.79
6	M	46.29
6	M	48.76
6	M	42.82
6	M	45.47
6	M	44.36
6	M	41.48
6	M	44.64
6	F	43.68
6	F	45.5
6	F	42.3
6	F	39.67
6	F	36.42
6	F	40.69
7	M	62.28
7	M	56.6
7	M	55.01
7	M	48.28
7	M	53.39
7	M	47.55
7	M	35.89
7	M	38.91
7	M	44.68
7	M	41.36
7	M	45.07
7	M	38.64
7	F	49.08
7	F	41.13
7	F	41.14
7	F	43.8
7	F	44
7	F	40.37
7	F	44
7	F	43.99
7	F	46.4
7	F	38.59
8	M	61.32
8	M	53.87
8	M	49.72
8	M	64.42
8	M	42.81
8	M	48.51
8	M	40.63
8	M	56.95
8	M	38.83
8	M	42.24
8	M	38.5
8	M	52.73
8	M	47.12
8	M	37.41
8	M	38.56
8	M	47.76
8	M	44.75
8	M	41.76
8	M	48.52
8	F	45.22
8	F	38.01
8	F	41.09
8	F	38.63
8	F	38.63
8	F	44.88
8	F	39.56
8	F	42.7
8	F	41.62
8	F	43.75
8	F	44.62
8	F	39.27
8	F	38.84
8	F	42.75
8	F	41.24
8	F	39.9
8	F	45.54
8	F	36.25
8	F	39.12
8	F	39.12
8	F	50.84
8	F	38.41
8	F	40.33
8	F	40.38
8	F	42.83
8	F	44.33
8	F	40.47
8	F	40.54
8	F	42.2
8	F	40.76
8	F	44.41
8	F	42.61
8	F	40.03
9	M	53.64
9	M	46.97
9	M	50.12
9	M	42.35
9	M	49.33
9	M	52
9	M	44.92
9	M	46.51
9	M	51.87
9	M	45.88
9	M	44.67
9	M	53.25
9	M	45.33
9	M	44.87
9	M	45.37
9	M	49.42
9	M	47.65
9	M	42.65
9	M	44.07
9	M	46.64
9	M	44.03
9	M	44.06
9	M	43.72
9	M	49.25
9	M	49.54
9	M	44.88
9	M	45.89
9	F	40.23
9	F	38.54
9	F	41.03
9	F	40.25
9	F	41.7
9	F	41.76
9	F	38.68
9	F	37.56
9	F	42.74
9	F	45.47
9	F	42.72
9	F	40.89
9	F	36.9
10	M	54.35
10	M	49.05
10	M	43.14
10	M	55.9
10	M	47.52
10	M	56.11
10	M	51.85
10	M	42.19
10	M	46.2
10	M	41.5
10	M	38.88
10	M	44.01
10	M	47.71
10	M	47.5
10	M	53.74
10	M	46.86
10	M	44.59
10	M	36.86
10	M	47.55
10	M	45.86
10	M	37.28
10	M	41.9
10	M	38.81
10	M	46.62
10	M	43.88
10	M	43.36
10	M	43.87
10	M	45.68
10	M	37.86
10	F	40.94
10	F	37.58
10	F	38.65
10	F	39.66
10	F	38.69
10	F	38.68
10	F	42.3
10	F	44.49
10	F	44.66
10	F	45.91
10	F	42.11
10	F	44.06
10	F	41.66
10	F	43.28
10	F	41.43
10	F	43.99
10	F	38.9
10	F	39.4
11	M	46.56
11	M	57.72
11	M	61.18
11	M	47.05
11	M	51.07
11	M	57.52
11	M	50.86
11	M	53.64
11	M	64.39
11	M	50.44
11	M	56.5
11	M	49.09
11	M	50.38
11	M	53.38
11	M	53.32
11	M	56.73
11	M	47.21
11	M	49.42
11	M	46.77
11	M	50.49
11	M	44.81
11	M	49.17
11	M	45.58
11	M	46.75
11	M	46.24
11	M	43.65
11	M	43.37
11	M	48.19
11	M	47.8
11	M	45.32
11	M	40.68
11	M	43.4
12	M	56.72
12	M	55.55
12	M	51.85
12	M	63.85
12	M	52.36
12	M	49.22
12	M	67.48
12	M	60.52
12	M	45.15
12	M	63.19
12	M	47.32
12	M	49.9
12	M	47.21
12	M	46.19
12	M	56.99
12	M	51.26
12	M	46.52
12	M	49.51
12	M	47.33
12	M	48.58
12	M	45.59
12	M	47.16
12	M	47.28
12	M	50.6
12	M	40.2
12	M	51.01
12	M	55.28
12	M	41.59
12	M	51.8
12	M	45.53
12	M	46.01
12	M	42.93
12	M	47.69
12	M	46.78
12	M	45.95
12	M	47.26
12	M	45.05
12	M	46.22
12	F	43.59
12	F	45.57
12	F	41.54
12	F	38.94
12	F	42.68
12	F	43.24
12	F	42.07
12	F	50.63
13	M	52.46
13	M	69.02
13	M	46.62
13	M	52.58
13	M	52.28
13	M	58.54
13	M	63.26
13	M	53.27
13	M	56.84
13	M	54.67
13	M	58.37
13	M	62.25
13	M	49.95
13	M	57.32
13	M	46.63
13	M	46.59
13	M	57.08
13	M	54.35
13	M	47.19
13	M	48.11
13	M	49.7
13	M	47.25
13	M	42.6
13	M	43.71
13	M	51.36
13	M	46.96
13	M	46.58
13	M	46.03
13	M	53.57
13	M	50.58
13	M	52.75
13	M	40.91
13	M	49.92
13	M	46.54
13	M	41.54
13	M	54.05
13	M	45.97
13	F	45.04
13	F	47.12
13	F	47.42
13	F	45.85
13	F	46.97
13	F	41.55
13	F	45.13
13	F	38.89
13	F	41.08
13	F	40.96
13	F	49.33
13	F	41.12
14	M	56
14	M	48.13
14	M	46.37
14	M	52.34
14	M	48.5
14	M	42.53
14	M	50.25
14	M	47.61
14	M	47.25
14	M	47.66
14	M	39.31
14	M	46.33
14	M	42.59
14	M	42.73
14	F	46.63
14	F	44.07
14	F	42.08
14	F	37.95
15	M	58
15	M	52
15	M	61
15	M	60
15	M	66
15	M	50
15	M	50
15	M	49
15	M	48
15	M	49
15	M	49
15	M	44
15	M	51
15	M	48
15	M	41
15	M	52
15	M	48
15	M	52
15	M	50
15	M	50
15	M	51
15	M	51
15	M	46
15	M	49
15	M	47
15	M	45
15	M	45
15	M	47
15	M	47
15	M	46
15	F	41
15	F	45
15	F	47
16	M	64.89
16	M	69.36
16	M	64.02
16	M	61.74
16	M	58.58
16	M	53.06
16	M	45.76
16	M	56.15
16	M	55.53
16	M	49.16
16	M	49.16
16	M	60.69
16	M	55.07
16	M	51.89
16	M	46.3
16	M	65.68
16	M	59.69
16	M	61.49
16	M	52.21
16	M	54.69
16	M	52.14
16	M	53.11
16	M	44.14
16	M	58.52
16	M	48.97
16	M	46.7
16	M	51.74
16	M	49.8
16	M	47.63
16	M	48.33
16	M	43.56
16	M	49.98
16	M	58.5
16	M	44.1
16	M	49.77
16	M	46.6
16	M	48.72
16	M	50.76
16	M	46.05
16	M	52.43
16	M	46.66
16	M	45.23
16	M	49.38
16	M	44.86
16	M	50.14
16	M	49.59
16	M	42.26
16	M	44.8
16	M	47.09
16	M	52.92
16	M	47.63
16	M	51.75
16	M	46.3
16	M	46.81
16	M	45.66
16	M	50.35
16	M	44.22
16	M	53.33
16	M	44.14
16	M	48.01
16	M	43.78
16	M	45.35
16	M	43.95
16	M	45.91
16	M	39.72
16	M	43.53
16	M	41.41
16	M	49.85
16	F	46.75
16	F	49.04
16	F	44.28
16	F	42
16	F	43.34
16	F	43.63
16	F	37.06
16	F	41.51
16	F	45.76
16	F	48.43
16	F	38.85
16	F	46.07
16	F	44.76
16	F	45.44
16	F	46.36
17	M	61
17	M	59
17	M	66
17	M	57
17	M	55
17	M	68
17	M	65
17	M	53
17	M	70
17	M	66
17	M	52
17	M	52
17	M	58
17	M	57
17	M	51
17	M	57
17	M	56
17	M	58
17	M	58
17	M	55
17	M	61
17	M	55
17	M	62
17	M	62
17	M	64
17	M	63
17	M	56
17	M	53
17	M	57
17	M	59
17	M	53
17	M	68
17	M	50
17	M	61
17	M	55
17	M	53
17	M	57
17	M	52
17	M	56
17	M	52
17	M	53
17	M	55
17	M	54
17	M	53
17	M	56
17	M	56
17	M	51
17	M	65
17	M	59
17	M	57
17	M	53
17	M	58
17	M	70
17	M	63
17	M	59
17	M	60
17	M	56
17	M	58
17	M	51
17	M	55
17	M	57
17	M	51
17	M	53
17	M	57
17	M	62
17	M	55
17	M	57
17	M	70
17	M	54
17	M	56
17	M	52
17	M	59
17	M	59
17	M	54
17	M	48
17	M	48
17	M	54
17	M	56
17	M	49
17	M	53
17	M	56
17	M	53
17	M	56
17	M	55
17	M	59
17	M	58
17	M	57
17	M	57
17	M	61
17	M	50
17	M	51
17	M	53
17	M	52
17	M	52
17	M	47
17	M	50
17	M	58
17	M	56
17	M	48
17	M	51
17	M	45
17	M	47
17	M	50
17	M	52
17	M	55
17	M	52
17	M	52
17	M	46
17	M	45
17	M	53
17	M	46
17	M	49
17	M	52
17	M	48
17	M	51
17	M	52
17	M	48
17	M	53
17	F	54
17	F	46	EGGS
17	F	49
17	F	49
17	F	50
17	F	47
17	F	55
17	F	50	EGGS
17	F	49
17	F	52
17	F	50
17	F	53
17	F	52
17	F	48
17	F	51
17	F	46
17	F	45
17	F	48
17	F	47
17	F	49
17	F	51
17	F	46
17	F	48
17	F	53
17	F	47
17	F	48
17	F	44
17	F	52
17	F	48
17	F	49
17	F	45
17	F	51
17	F	47
17	F	46
17	F	50
17	F	46
17	F	48
17	F	47
17	F	48
17	F	48
17	F	47
17	F	50
17	F	46
17	F	48
17	F	47
17	F	50
17	F	42
17	F	48
17	F	49
18	M	52
18	M	53
18	M	51
18	M	65
18	M	49
18	M	46
18	M	50
18	M	41
18	M	49
18	M	49
18	M	45
18	M	48
18	M	51
18	M	41
18	F	45
18	F	39
18	F	46
18	F	45
18	F	44
18	F	44
19	M	56.67
19	M	57.67
19	M	55.46
19	M	53.28
19	M	58.65
19	M	54.23
19	M	54.23
19	M	48.93
19	M	57.69
19	M	58.62
19	M	60.23
19	M	51.88
19	M	50.85
19	M	50.96
19	M	58.42
19	M	58.42
19	M	44.44
19	M	47.27
19	M	50.19
19	M	55.04
19	M	50.15
19	M	50.18
19	M	50.2
19	M	50.89
19	M	48.42
19	M	50.09
19	M	52.9
19	M	54.74
19	M	55.78
19	M	51.89
19	M	51.48
19	M	52.55
19	M	52.05
19	M	54.89
19	M	52.54
19	M	57.96
19	M	55.72
19	M	57.7
19	M	48.45
19	M	56.3
19	M	49.35
19	M	47.94
19	M	52.63
19	M	52.63
19	M	57.89
19	M	51.09
19	M	46.8
19	M	44.9
19	M	48.09
19	M	49.77
19	M	58.48
19	M	52.39
19	M	44.47
19	M	43.49
19	M	51.05
19	M	49.7
19	M	44.5
19	M	51.69
19	M	49.96
19	M	38.22
19	M	48.27
19	M	46.68
19	M	45.68
19	F	42.22
19	F	46.54
19	F	48.27
19	F	40.98
19	F	40.92
19	F	40.9
19	F	40.73
19	F	50.59
19	F	41.59
19	F	43.63
19	F	49.54
19	F	49.07
19	F	44.14
19	F	44.04
19	F	40.46
20	M	62.45
20	M	61.35
20	M	62.62
20	M	69.75
20	M	58.85
20	M	63.34
20	M	60.03
20	M	53.13
20	M	52.5
20	M	56.08
20	M	54.98
20	M	50.5
20	M	56.13
20	M	53.29
20	M	53.19
20	M	51.55
20	M	48.38
20	M	59.8
20	M	52.9
20	M	48.73
20	M	48.73
20	M	54.55
20	M	55.2
20	M	55.64
20	M	51.99
20	M	53.47
20	M	58.11
20	M	51.76
20	M	62.79
20	M	46.95
20	M	42.17
20	M	49.68
20	M	49.47
20	M	50.1
20	M	47.46
20	M	46.28
20	M	65.25
20	M	52.16
20	M	53.37
20	M	57.1
20	M	58.29
20	M	63.57
20	M	51.96
20	M	53.99
20	M	43.76
20	M	52.82
20	M	45.64
20	M	54.75
20	M	53.87
20	M	44.1
20	M	53.34
20	M	45.58
20	M	46.75
20	M	54.74
20	M	50.03
20	M	52.92
20	M	42.89
20	M	43.53
20	M	41.85
20	M	49.06
20	M	47.69
20	M	44.98
20	M	50.61
20	M	46
20	M	54.48
20	M	44.83
20	M	50.48
20	M	37.94
20	M	47.83
20	M	41.06
20	M	51.05
20	M	47.97
20	F	42.52
20	F	42.96
20	F	42.96
20	F	45.18
20	F	42.91
20	F	46.21
20	F	45.52
20	F	45.42
20	F	43.47
20	F	43.23
20	F	46.85
20	F	42.45
20	F	44.28
20	F	48.69
20	F	46.66
20	F	46.82
20	F	43.58
20	F	39.72
20	F	46.67
20	F	48.27
20	F	44.68
20	F	42.44
21	M	67
21	M	53
21	M	53
21	M	61
21	M	51
21	M	49
21	M	49
21	M	46
21	M	50
21	M	51
21	M	42
21	M	54
21	M	52
21	M	52
21	M	45
21	M	40
21	M	47
21	M	44
21	M	50
21	M	46
21	M	43
21	M	41
21	M	44
21	M	41
21	M	48
21	M	42
21	M	46
21	M	39
21	M	40
21	M	38
21	M	43
21	M	41
21	M	40
21	M	44
21	M	48
21	F	40
21	F	40
21	F	42
21	F	38
21	F	46
21	F	34
21	F	40
21	F	38
21	F	41
21	F	46
22	M	54.79
22	M	49.59
22	M	58.08
22	M	54.97
22	M	58.22
22	M	53.69
22	M	68.68
22	M	53.47
22	M	58.03
22	M	51.01
22	M	49.65
22	M	42.85
22	M	48.17
22	M	42.13
22	M	42.76
22	M	42.53
22	M	37.65
22	M	42.31
22	M	42.15
22	M	45.14
22	M	46.23
22	F	38.18	EGGS
22	F	43.16	EGGS
22	F	43.73
22	F	39.9
22	F	39.9
22	F	44.3
22	F	42.71
22	F	39.73
22	F	44.32
22	F	39.2
22	F	44.91
23	M	52.86
23	M	57.06
23	M	63.72
23	M	48.08
23	M	50.19
23	M	47.99
23	M	47.99
23	M	46.22
23	M	42.48
23	M	43.12
23	M	49.52
23	M	45.06
23	M	42.62
23	M	39.59
23	M	44.09
23	M	42.48
23	M	43.23
23	M	40.18
23	M	43.7
23	M	44.08
23	M	37.72
23	M	41.8
23	M	39.66
23	M	43.97
23	M	42.61
23	M	40.96
23	M	35.94
23	M	39.75
23	M	43.2
23	M	43.22
23	M	37.66
23	M	45.13
23	M	48.43
23	M	38.65
23	M	40.87
23	M	36.6
23	M	42.61
23	M	47.64
23	F	47.4
23	F	38.6
23	F	40.45
23	F	41.7
23	F	40.29
23	F	42.04
23	F	41.61
23	F	46.7
23	F	43.66
23	F	43.66
23	F	39.3
23	F	39.3
23	F	43.27
23	F	42.62
23	F	42.8
23	F	45.4
23	F	45.6
23	F	46.2
23	F	40.41
23	F	41.31
23	F	37.79
23	F	39.22
23	F	38.99
23	F	38.87
24	M	49
24	M	42
24	M	51
24	M	56
24	M	55
24	M	51
24	M	44
24	M	52
24	M	45
24	M	44
24	M	47
24	M	42
24	M	53
24	M	48
24	M	52
24	M	38
24	M	41
24	M	45
24	M	42
24	M	39
24	M	40
24	M	39
24	M	48
24	F	48
24	F	42
24	F	45
24	F	39
24	F	44
24	F	40
24	F	43
24	F	44
24	F	36
25	M	68.04
25	M	61.97
25	M	53.78
25	M	56.74
25	M	42.91
25	M	51.47
25	M	55.11
25	M	49.83
25	M	56.25
25	M	46.67
25	M	47.22
25	M	43.88
25	M	46.64
25	M	42.17
25	M	49.87
25	M	55.59
25	M	48.13
25	M	46.98
25	M	39.79
25	M	48.79
25	M	47.2
25	M	51.85
25	M	46.92
25	M	48.96
25	M	57.12
25	M	47.37
25	M	53.31
25	M	46.89
25	M	45.11
25	M	41.37
25	M	36.88
25	M	38.99
25	M	51.35
25	M	45.8
25	M	46.17
25	M	46.18
25	M	43.49
25	M	36.02
25	M	44.3
25	M	44.32
25	M	42.01
25	M	43.18
25	M	45.1
25	M	57.43
25	M	46.28
25	M	45.26
25	M	45.09
25	M	42.68
25	M	49.61
25	M	46.78
25	M	43.35
25	M	43.82
25	F	39.1
25	F	45.67
25	F	46
25	F	45.07
25	F	44.51
25	F	42.94
25	F	38.81
25	F	37.2
25	F	39.38
25	F	41.8
25	F	43.02
25	F	46.31
25	F	37.61
25	F	50.57
25	F	40.24
25	F	40.82
25	F	42.98
25	F	41.14
25	F	42.21
25	F	40.4
25	F	35.94
25	F	39.36
25	F	40.19
26	M	58.1
26	M	45.08
26	M	48.98
26	M	54.42
26	F	52.38
26	F	37.38
26	F	46.08
26	F	42.28
26	F	43.69
26	F	45.65
26	F	41.36
26	F	40.16
27	M	60
27	M	64
27	M	59
27	M	49
27	M	66
27	M	66
27	M	60
27	M	49
27	M	57
27	M	54
27	M	55
27	M	50
27	M	55
27	M	55
27	M	57
27	M	47
27	M	45
27	M	47
27	M	47
27	M	48
27	M	52
27	M	47
27	M	50
27	M	48
27	M	37
27	M	47
27	M	46
27	M	48
27	M	46
27	M	41
27	M	40
27	M	40
27	F	42
27	F	43
27	F	40
27	F	41
27	F	47
27	F	43
27	F	48
28	M	53
28	M	50
28	M	45
28	M	60
28	M	62
28	M	51
28	M	70
28	M	55
28	M	53
28	M	54
28	M	56
28	M	49
28	M	53
28	M	55
28	M	48
28	M	51
28	M	50
28	M	52
28	M	54
28	M	49
28	M	48
28	M	53
28	M	47
28	M	50
28	M	46
28	M	48
28	M	45
28	M	50
28	M	46
28	M	49
28	M	44
28	M	44
28	M	46
28	M	45
28	M	37
28	M	38
28	M	43
28	M	43
28	M	37
28	M	35
28	M	41
28	F	45
28	F	47
28	F	41
28	F	44
28	F	44
28	F	42
28	F	45
28	F	42
28	F	43
28	F	42
28	F	42
28	F	47
28	F	40
28	F	44
28	F	43
29	M	66
29	M	61
29	M	52
29	M	53
29	M	48
29	M	50
29	M	52
29	M	48
29	M	50
29	M	49
29	M	47
29	M	49
29	M	50
29	M	51
29	M	47
29	M	49
29	M	41
29	M	42
29	M	46
29	M	42
29	F	49
29	F	47
29	F	44
29	F	48
29	F	43
29	F	44
29	F	40
30	M	66
30	M	62
30	M	65
30	M	55
30	M	46
30	M	49
30	M	50
30	M	47
30	M	44
30	M	48
30	M	54
30	M	52
30	M	48
30	M	47
30	M	43
30	M	53
30	M	42
30	M	52
30	M	50
30	M	43
30	M	59
30	M	45
30	F	44
30	F	52
30	F	30
31	M	58
31	M	51
31	M	55
31	M	60
31	M	58
31	M	62
31	M	55
31	M	61
31	M	47
31	M	55
31	M	50
31	M	54
31	M	45
31	M	51
31	M	51
31	M	46
31	M	48
31	M	51
31	M	55
31	M	53
31	M	54
31	M	55
31	M	52
31	M	48
31	M	54
31	M	55
31	M	57
31	M	47
31	M	48
31	M	49
31	M	48
31	M	46
31	M	43
31	M	48
31	M	47
31	M	44
31	M	47
31	M	49
31	M	46
31	M	41
31	M	47
31	M	43
31	M	45
31	M	50
31	M	47
31	M	50
31	M	48
31	M	43
31	M	44
31	M	43
31	M	46
31	M	42
31	M	44
31	M	46
31	M	41
31	M	41
31	M	44
31	M	42
31	M	43
31	M	42
31	M	46
31	M	41
31	F	41
31	F	44
31	F	41
31	F	44
31	F	41
31	F	46
31	F	46
31	F	42
31	F	46
31	F	45
31	F	39
31	F	46
31	F	47
31	F	47
31	F	44
31	F	46
31	F	42
32	M	50
32	M	51
32	M	58
32	M	55
32	M	51
32	M	62
32	M	58
32	M	57
32	M	56
32	M	53
32	M	50
32	M	48
32	M	60
32	M	51
32	M	53
32	M	48
32	M	56
32	M	48
32	M	45
32	M	60
32	M	54
32	M	57
32	M	56
32	M	59
32	M	48
32	M	55
32	M	55
32	M	51
32	M	52
32	M	52
32	M	46
32	M	52
32	M	49
32	M	49
32	M	51
32	M	54
32	M	45
32	M	53
32	M	50
32	M	51
32	M	45
32	M	49
32	M	50
32	M	42
32	M	50
32	M	46
32	M	43
32	M	41
32	M	48
32	M	47
32	M	49
32	M	49
32	M	48
32	M	50
32	M	46
32	M	46
32	M	47
32	M	43
32	M	44
32	M	44
32	M	43
32	M	43
32	M	50
32	F	43
32	F	46
32	F	44
32	F	43
32	F	41
32	F	43
32	F	45
32	F	37
33	M	72
33	M	64
33	M	62
33	M	65
33	M	62
33	M	61
33	M	54
33	M	56
33	M	61
33	M	56
33	M	60
33	M	57
33	M	56
33	M	53
33	M	53
33	M	52
33	M	57
33	M	56
33	M	53
33	M	54
33	M	53
33	M	52
33	M	57
33	M	54
33	M	52
33	M	52
33	M	49
33	M	52
33	M	56
33	F	48
33	F	49
33	F	46
33	F	47
33	F	49
33	F	48
33	F	51
34	M	66
34	M	64
34	M	73
34	M	70
34	M	63
34	M	65
34	M	62
34	M	60
34	M	60
34	M	58
34	M	60
34	M	62
34	M	64
34	M	52
34	M	57
34	M	58
34	M	51
34	M	53
34	M	56
34	M	53
34	M	54
34	M	57
34	M	52
34	M	53
34	M	51
34	M	55
34	M	52
34	M	58
34	M	52
34	M	52
34	M	51
34	M	52
34	M	55
34	M	56
34	M	46
34	M	52
34	M	48
34	M	46
34	M	47
34	M	50
34	F	48
34	F	48
34	F	49
34	F	37
34	F	44
34	F	43
35	M	47
35	M	42
35	M	43
35	M	44
35	M	46
35	M	52
35	M	38
35	M	53
35	M	51
35	M	60
35	M	56
35	M	44
35	M	43
35	M	48
35	M	51
35	M	46
35	M	43
35	M	54
35	M	48
35	M	58
35	M	53
35	M	58
35	M	53
35	M	56
35	M	60
35	M	59
35	M	62
35	M	56
35	M	54
35	M	52
35	M	56
35	M	52
35	M	47
35	M	52
35	M	67
35	M	60
35	M	53
35	M	53
35	M	46
35	M	58
35	M	54
35	M	56
35	F	50
35	F	51
35	F	50
35	F	48
35	F	54
35	F	46
35	F	48
35	F	50
35	F	48
35	F	46
35	F	49
35	F	50
36	M	52
36	M	56
36	M	52
36	M	57
36	M	61
36	M	56
36	M	53
36	M	46
36	M	47
36	M	55
36	M	46
36	M	48
36	M	46
36	M	51
36	M	45
36	M	54
36	M	52
36	M	55
36	M	44
36	M	49
36	M	45
36	M	43
36	M	42
36	M	44
36	F	49
36	F	51
36	F	53
36	F	51
36	F	48
36	F	47
36	F	50
36	F	45
36	F	49
36	F	41
36	F	38
36	F	48
36	F	47
37	M	46
37	M	49
37	M	53
37	M	53
37	M	54
37	M	54
37	M	46
37	M	48
37	M	53
37	M	51
37	M	44
37	M	43
37	M	43
37	M	49
37	M	53
37	M	55
37	M	45
37	M	48
37	M	45
37	M	47
37	M	49
37	M	47
37	M	45
37	F	59
37	F	48
37	F	47
37	F	49
37	F	45
37	F	53
37	F	54
37	F	46
37	F	45
37	F	48
37	F	43
37	F	42
37	F	47
37	F	47
37	F	44
37	F	49
37	F	44
37	F	45
37	F	48
37	F	53
38	M	54
38	M	52
38	M	51
38	M	48
38	M	45
38	M	44
38	M	51
38	M	51
38	M	50
38	M	51
38	M	48
38	M	53
38	M	54
38	M	50
38	M	49
38	M	44
38	M	50
38	M	50
38	M	42
38	M	48
38	M	42
38	M	46
38	F	53
38	F	47	EGGS
38	F	51
38	F	45
38	F	44
38	F	41
38	F	51
38	F	48
38	F	45
38	F	47
38	F	48
38	F	48
39	M	59
39	M	52
39	M	58
39	M	45
39	M	44
39	M	44
39	M	50
39	M	49
39	M	46
39	F	50
39	F	45
39	F	44
39	F	45
39	F	40
39	F	48
39	F	44
40	M	53
40	M	48
40	M	54
40	M	51
40	M	55
40	M	55
40	M	58
40	M	56
40	M	49
40	M	46
40	M	49
40	M	46
40	M	54
40	M	57
40	M	51
40	M	55
40	M	58
40	M	59
40	M	51
40	M	50
40	M	47
40	M	56
40	M	50
40	M	48
40	M	48
40	M	46
40	M	48
40	M	47
40	M	42
40	M	46
40	M	48
40	M	45
40	M	48
40	M	44
40	M	44
40	M	42
40	M	44
40	F	44
40	F	46
40	F	42
40	F	47
40	F	48
40	F	53
40	F	54
40	F	42
40	F	46
40	F	43
40	F	48
40	F	48
40	F	45
40	F	45
41	M	62
41	M	61
41	M	57
41	M	76
41	M	64
41	M	66
41	M	67
41	M	57
41	M	57
41	M	62
41	M	53
41	M	67
41	M	61
41	M	51
41	M	52
41	M	58
41	M	58
41	M	59
41	M	57
41	M	49
41	M	56
41	M	57
41	M	52
41	M	60
41	M	47
41	M	60
41	M	51
41	M	53
41	M	67
41	M	51
41	M	44
41	M	51
41	M	56
41	M	56
41	M	58
41	M	59
41	M	58
41	M	54
41	M	56
41	M	46
41	M	47
41	M	51
41	M	45
41	M	52
41	F	47
41	F	49
41	F	47
41	F	49
41	F	47
41	F	47
41	F	44
[truncated: 15,653 more rows]
