# Supplementary material for: Improving the efficiency of the Fukui trap as a capture tool for the invasive European green crab (Carcinus maenas) in Newfoundland, Canada
Source: PeerJ. 2019 Jan 29;7:e6308. doi: 10.7717/peerj.6308 (PMC6357871; doi:10.7717/peerj.6308)
Supplement: Supplemental Information 4 [file peerj-07-6308-s005.csv]

GENERAL_LOCATION	CAT	LOC_LAT	LOC_LONG	STUDY_SITE	BLOCK	BLOCK_LAT	BLOCK_LONG
Fox Harbour	A	47.319604	-53.916198	Fox Harbour	FoxA	47.322667	-53.916944
North Harbour	A	47.855513	-54.100803	Fox Harbour	FoxB	47.319306	-53.910694
St. John's	B	47.564843	-52.70024	Fox Harbour	FoxC	47.317889	-53.913611
				North Harbour	NorthA	47.859694	-54.09675
				North Harbour	NorthB	47.858694	-54.102028
				North Harbour	NorthC	47.853722	-54.099111
